# Supplementary material for: Closing water productivity gaps to achieve food and water security for a global maize supply
Source: Sci Rep. 2018 Oct 3;8:14762. doi: 10.1038/s41598-018-32964-4 (PMC6170377; doi:10.1038/s41598-018-32964-4)
Supplement: Supplementary file 2 — Supplementary databases [file 41598_2018_32964_MOESM2_ESM.xlsx]

## Sheet: Sheet1
Numbers of reference	COUNTRYS	Regional	Experiment year	Published year	Longitude	Latitude	SOM (g kg-1)	PH	Seasonal precipitation (mm)	Soil bulk density (g cm3-)	Irrigation amounts（mm）	Yield (kg ha-1)	ET(mm)	Water productivity (kg ha-1 mm-1)
1	China	Asia	2010	2012	124.42	46.08	NA	NA	NA	1.43	147.5	12051	382.18	31.5
1	China	Asia	2010	2012	124.42	46.08	NA	NA	NA	1.43	132.5	9780	347.04	28.2
1	China	Asia	2010	2012	124.42	46.08	NA	NA	NA	1.43	131.5	9160	333.78	27.4
1	China	Asia	2010	2012	124.42	46.08	NA	NA	NA	1.43	142.1	10733	357.34	30
1	China	Asia	2010	2012	124.42	46.08	NA	NA	NA	1.43	145.6	12045	365.57	32.9
1	China	Asia	2010	2012	124.42	46.08	NA	NA	NA	1.43	156.2	12047	389.42	31
1	China	Asia	2010	2012	124.42	46.08	NA	NA	NA	1.43	143.8	10921	358.77	30.4
1	China	Asia	2010	2012	124.42	46.08	NA	NA	NA	1.43	128.8	9145	346.3	26.4
1	China	Asia	2010	2012	124.42	46.08	NA	NA	NA	1.43	146.3	12049	376.29	32
1	China	Asia	2010	2012	124.42	46.08	NA	NA	NA	1.43	126.3	9059	350.01	25.9
1	China	Asia	2010	2012	124.42	46.08	NA	NA	NA	1.43	140	10122	366.52	27.6
2	China	Asia	2009	2010	124.42	46.08	NA	NA	353.3	1.5	100	12128.8	458.47	26.45
2	China	Asia	2009	2010	124.42	46.08	NA	NA	353.3	1.5	100	10430.6	474.71	21.97
3	China	Asia	2009	2011	124.42	46.08	12.5	7.82	313.5	1.5	147.5	10931	477.58	22.888
3	China	Asia	2009	2011	124.42	46.08	12.5	7.82	313.5	1.5	132.5	10780	442.44	24.365
3	China	Asia	2009	2011	124.42	46.08	12.5	7.82	313.5	1.5	131.5	9560	429.18	22.275
3	China	Asia	2009	2011	124.42	46.08	12.5	7.82	313.5	1.5	142.1	9833	422.74	23.26
3	China	Asia	2009	2011	124.42	46.08	12.5	7.82	313.5	1.5	145.6	10845	452.97	23.942
3	China	Asia	2009	2011	124.42	46.08	12.5	7.82	313.5	1.5	156.2	10450	484.82	21.554
3	China	Asia	2009	2011	124.42	46.08	12.5	7.82	313.5	1.5	143.8	10221	444.17	23.01
3	China	Asia	2009	2011	124.42	46.08	12.5	7.82	313.5	1.5	128.8	8561	400.7	21.365
3	China	Asia	2009	2011	124.42	46.08	12.5	7.82	313.5	1.5	146.3	10949	468.41	23.375
3	China	Asia	2009	2011	124.42	46.08	12.5	7.82	313.5	1.5	126.3	8611	401.92	21.425
3	China	Asia	2009	2011	124.42	46.08	12.5	7.82	313.5	1.5	140	10722	445.19	24.084
4	China	Asia	2009	2011	124.44	46.91	12.5	7.82	313	1.5	150	8645	522.47	16.5
4	China	Asia	2009	2011	124.44	46.91	12.5	7.82	313	1.5	200	9871	561.05	17.6
4	China	Asia	2009	2011	124.44	46.91	12.5	7.82	313	1.5	300	10599	686.7	15.4
4	China	Asia	2009	2011	124.44	46.91	12.5	7.82	313	1.5	150	8110	510.69	15.9
4	China	Asia	2009	2011	124.44	46.91	12.5	7.82	313	1.5	200	9792	554.38	17.7
4	China	Asia	2009	2011	124.44	46.91	12.5	7.82	313	1.5	300	10330	675.63	15.3
4	China	Asia	2009	2011	124.44	46.91	12.5	7.82	313	1.5	150	8352	504.61	16.6
4	China	Asia	2009	2011	124.44	46.91	12.5	7.82	313	1.5	200	11121	554.66	20.1
4	China	Asia	2009	2011	124.44	46.91	12.5	7.82	313	1.5	300	10984	669.24	16.4
5	China	Asia	2004-2006	2008	125.18	46.62	NA	NA	NA	1.25	8.4	3733	454.01	8.22
5	China	Asia	2004-2006	2008	125.18	46.62	NA	NA	NA	1.25	12	3648	479.62	7.61
5	China	Asia	2004-2006	2008	125.18	46.62	NA	NA	NA	1.25	5.25	2752	443.92	6.2
5	China	Asia	2004-2006	2008	125.18	46.62	NA	NA	NA	1.25	12	4404	541.53	8.13
6	China	Asia	2008	2010	124.44	46.91	NA	NA	409.2	NA	88.0851	10618.8	433.32	24.7
6	China	Asia	2008	2010	124.44	46.91	NA	NA	409.2	NA	88.0851	10884.9	435.01	25
6	China	Asia	2008	2010	124.44	46.91	NA	NA	409.2	NA	88.0851	9033.54	432.44	20.7
6	China	Asia	2008	2010	124.44	46.91	NA	NA	409.2	NA	88.0851	8376.92	426.01	19.9
6	China	Asia	2008	2010	124.44	46.91	NA	NA	409.2	NA	88.0851	8618.93	430.35	20
7	China	Asia	2008	2010	124.42	46.08	12.5	7.82	NA	1.35	32.5	8693.33	284.34	30.6
7	China	Asia	2008	2010	124.42	46.08	12.5	7.82	NA	1.35	32.5	10693.3	324.29	33
7	China	Asia	2008	2010	124.42	46.08	12.5	7.82	NA	1.35	77.5	7741.33	393.75	19.7
7	China	Asia	2008	2010	124.42	46.08	12.5	7.82	NA	1.35	52.04	11210.7	371.93	30.1
7	China	Asia	2008	2010	124.42	46.08	12.5	7.82	NA	1.35	63.87	12333.3	389.78	31.6
7	China	Asia	2008	2010	124.42	46.08	12.5	7.82	NA	1.35	77.5	11413.3	408.41	27.9
8	China	Asia	2008	2010	124.42	46.08	12.5	7.82	352.4	1.504	135.5	13779	504.5	27.312
8	China	Asia	2008	2010	124.42	46.08	12.5	7.82	352.4	1.504	180	12912	515	25.072
8	China	Asia	2008	2010	124.42	46.08	12.5	7.82	352.4	1.504	225	13385	519	25.79
8	China	Asia	2008	2010	124.42	46.08	12.5	7.82	352.4	1.504	180	14415	528	27.301
8	China	Asia	2008	2010	124.42	46.08	12.5	7.82	352.4	1.504	240	15210	535	28.43
8	China	Asia	2008	2010	124.42	46.08	12.5	7.82	352.4	1.504	300	14388	530	27.147
8	China	Asia	2008	2010	124.42	46.08	12.5	7.82	352.4	1.504	225	15457	541	28.571
8	China	Asia	2008	2010	124.42	46.08	12.5	7.82	352.4	1.504	300	15314	549	27.894
8	China	Asia	2008	2010	124.42	46.08	12.5	7.82	352.4	1.504	375.5	15646	557	28.09
9	China	Asia	2008	2011	124.44	46.91	12.5	7.82	310.5	1.28	67.4663	14560	399.47	36.45
9	China	Asia	2008	2011	124.44	46.91	12.5	7.82	310.5	1.28	54.8426	14236	378.97	37.56
9	China	Asia	2008	2011	124.44	46.91	12.5	7.82	310.5	1.28	43.5472	11569	354.84	32.6
9	China	Asia	2008	2011	124.44	46.91	12.5	7.82	310.5	1.28	62.7016	12416	361.46	34.35
9	China	Asia	2008	2011	124.44	46.91	12.5	7.82	310.5	1.28	62.7016	12092	259.07	33.68
9	China	Asia	2008	2011	124.44	46.91	12.5	7.82	310.5	1.28	81.8561	12591	363.71	34.62
9	China	Asia	2008	2011	124.44	46.91	12.5	7.82	310.5	1.28	56.2219	12915	372.32	34.69
9	China	Asia	2008	2011	124.44	46.91	12.5	7.82	310.5	1.28	33.7331	12815	364.48	35.16
9	China	Asia	2008	2011	124.44	46.91	12.5	7.82	310.5	1.28	56.2219	11095	354.5	31.3
9	China	Asia	2008	2011	124.44	46.91	12.5	7.82	310.5	1.28	33.7331	10472	337.6	31.02
9	China	Asia	2008	2011	124.44	46.91	12.5	7.82	310.5	1.28	67.4663	9533	327.93	29.07
9	China	Asia	2008	2011	124.44	46.91	12.5	7.82	310.5	1.28	54.8426	9076	298.06	30.45
9	China	Asia	2008	2011	124.44	46.91	12.5	7.82	310.5	1.28	43.5472	9947	337.13	29.5
9	China	Asia	2008	2011	124.44	46.91	12.5	7.82	310.5	1.28	62.7016	9511	336.46	28.27
9	China	Asia	2008	2011	124.44	46.91	12.5	7.82	310.5	1.28	62.7016	10338	337.38	30.64
9	China	Asia	2008	2011	124.44	46.91	12.5	7.82	310.5	1.28	81.8561	11057	353.67	31.26
9	China	Asia	2008	2011	124.44	46.91	12.5	7.82	310.5	1.28	56.2219	11035	347.19	31.78
9	China	Asia	2008	2011	124.44	46.91	12.5	7.82	310.5	1.28	29.2354	9947	331.38	30.02
9	China	Asia	2008	2011	124.44	46.91	12.5	7.82	310.5	1.28	56.2219	11035	343.8	32.1
9	China	Asia	2008	2011	124.44	46.91	12.5	7.82	310.5	1.28	33.7331	9577	329.4	29.07
10	China	Asia	2007	2009	125.92	48.54	45.2	7.06	206.4	1.25	5	9146.62	385.3	23.7
10	China	Asia	2007	2009	125.92	48.54	45.2	7.06	206.4	1.25	9	9312.33	386.5	24.1
10	China	Asia	2007	2009	125.92	48.54	45.2	7.06	206.4	1.25	13	9140.16	373.5	24.5
10	China	Asia	2007	2009	125.92	48.54	45.2	7.06	206.4	1.25	5	9773.47	416.2	23.5
10	China	Asia	2007	2009	125.92	48.54	45.2	7.06	206.4	1.25	9	9384.81	396	23.7
10	China	Asia	2007	2009	125.92	48.54	45.2	7.06	206.4	1.25	13	9707.93	408.1	23.8
10	China	Asia	2007	2009	125.92	48.54	45.2	7.06	206.4	1.25	5	8074.63	364.6	22.1
10	China	Asia	2007	2009	125.92	48.54	45.2	7.06	206.4	1.25	9	8210.5	373	22
10	China	Asia	2007	2009	125.92	48.54	45.1	7.06	206.4	1.25	13	9083.38	373.4	24.3
10	China	Asia	2008	2009	125.92	48.54	45.1	7.06	310.7	1.25	5	10267.8	466	22.03
10	China	Asia	2008	2009	125.92	48.54	45.1	7.06	310.7	1.25	9	10433.5	474.8	21.97
10	China	Asia	2008	2009	125.92	48.54	45.1	7.06	310.7	1.25	13	10261.4	443	23.2
10	China	Asia	2008	2009	125.92	48.54	45.1	7.06	310.7	1.25	5	10894.7	535.7	20.3
10	China	Asia	2008	2009	125.92	48.54	45.1	7.06	310.7	1.25	9	10506	488.3	21.5
10	China	Asia	2008	2009	125.92	48.54	45.1	7.06	310.7	1.25	13	10829.1	510.3	21.2
10	China	Asia	2008	2009	125.92	48.54	45.1	7.06	310.7	1.25	5	10204.6	421.3	24.2
10	China	Asia	2008	2009	125.92	48.54	45.1	7.06	310.7	1.25	9	9331.71	419.4	22.3
10	China	Asia	2008	2009	125.92	48.54	45.1	7.06	310.7	1.25	13	9185.84	415.9	22.1
11	China	Asia	2012	2014	125.92	48.54	NA	NA	433	NA	9	10700	435.313	24.58
11	China	Asia	2012	2014	125.92	48.54	NA	NA	433	NA	9	9600	435.374	22.05
11	China	Asia	2012	2014	125.92	48.54	NA	NA	433	NA	90	11200	434.951	25.75
11	China	Asia	2012	2014	125.92	48.54	NA	NA	433	NA	90	9800	434.976	22.53
12	China	Asia	NA	NA	124.01	44.88	NA	8.1	NA	NA	14.1	7159	313.716	22.82
12	China	Asia	NA	NA	124.01	44.88	NA	8.1	NA	NA	14.1	7824	313.085	24.99
12	China	Asia	NA	NA	124.01	44.88	NA	8.1	NA	NA	14.1	8232	316.129	26.04
12	China	Asia	NA	NA	124.01	44.88	NA	8.1	NA	NA	14.1	8185	315.901	25.91
12	China	Asia	NA	NA	124.01	44.88	NA	8.1	NA	NA	14.1	7583	313.736	24.17
12	China	Asia	NA	NA	124.01	44.88	NA	8.1	NA	NA	14.1	7492	317.997	23.56
13	China	Asia	2012	2015	123.5	45.27	NA	NA	359.6	NA	84.07	14846.3	417	35.6
13	China	Asia	2012	2015	123.5	45.27	NA	NA	359.6	NA	85.32	13804.7	424	32.5
13	China	Asia	2012	2015	123.5	45.27	NA	NA	359.6	NA	82.82	15426.5	409	37.7
14	China	Asia	2003-2004	2005	123.74	48.02	NA	NA	NA	NA	12	4660	335.252	13.9
14	China	Asia	2003-2004	2005	123.74	48.02	NA	NA	NA	NA	10.04	5466	327.305	16.7
14	China	Asia	2003-2004	2005	123.74	48.02	NA	NA	NA	NA	20.37	6163	320.99	19.2
14	China	Asia	2003-2004	2005	123.74	48.02	NA	NA	NA	NA	20.37	6674	338.782	19.7
14	China	Asia	2003-2004	2005	123.74	48.02	NA	NA	NA	NA	12	4385	368.487	11.9
14	China	Asia	2003-2004	2005	123.74	48.02	NA	NA	NA	NA	12	4733	372.677	12.7
14	China	Asia	2003-2004	2005	123.74	48.02	NA	NA	NA	NA	10.04	5298	392.444	13.5
14	China	Asia	2003-2004	2005	123.74	48.02	NA	NA	NA	NA	20.37	5957	377.025	15.8
14	China	Asia	2003-2004	2005	123.74	48.02	NA	NA	NA	NA	20.37	6110	384.277	15.9
15	China	Asia	NA	2005	126.63	47.43	NA	NA	416.2	1.08	NA	7119	392.6	18.13
15	China	Asia	NA	2005	126.63	47.43	NA	NA	416.2	1.08	NA	7185	417.6	17.21
15	China	Asia	NA	2005	126.63	47.43	NA	NA	416.2	1.08	NA	8587.5	427.7	20.08
15	China	Asia	NA	2005	126.63	47.43	NA	NA	416.2	1.08	NA	8585.3	425.1	20.2
15	China	Asia	NA	2005	126.63	47.43	NA	NA	416.2	1.08	NA	8822.3	430.1	20.51
15	China	Asia	NA	2005	126.63	47.43	NA	NA	416.2	1.08	NA	8596.5	420.3	20.45
15	China	Asia	NA	2005	126.63	47.43	NA	NA	416.2	1.08	NA	9018	410.6	21.96
15	China	Asia	NA	2005	126.63	47.43	NA	NA	416.2	1.08	NA	9067.5	401.4	22.59
16	China	Asia	1994	1999	126.63	47.43	NA	NA	375.1	1.08	NA	4452.2	394	11.3
16	China	Asia	1994	1999	126.63	47.43	NA	NA	375.1	1.08	NA	5813.44	392.8	14.8
16	China	Asia	1994	1999	126.63	47.43	NA	NA	375.1	1.08	NA	6087.24	411.3	14.8
16	China	Asia	1994	1999	126.63	47.43	NA	NA	375.1	1.08	NA	6172.88	422.8	14.6
16	China	Asia	1994	1999	126.63	47.43	NA	NA	375.1	1.08	NA	4602.88	371.2	12.4
16	China	Asia	1994	1999	126.63	47.43	NA	NA	375.1	1.08	NA	5851.23	392.7	14.9
16	China	Asia	1994	1999	126.63	47.43	NA	NA	375.1	1.08	NA	5939.2	409.6	14.5
16	China	Asia	1994	1999	126.63	47.43	NA	NA	375.1	1.08	NA	6015.67	439.1	13.7
17	China	Asia	2009	2011	125.62	45.23	20.79	7.63	NA	NA	35.9	8221	367.84	22.35
17	China	Asia	2009	2011	125.62	45.23	20.79	7.63	NA	NA	73.33	8473.29	457.44	18.52
17	China	Asia	2009	2011	125.62	45.23	20.79	7.63	NA	NA	111.28	8521.54	528.48	16.12
18	China	Asia	2011-2012	2013	126.77	45.75	8.12	6.9	378.143	NA	120	9852.9	499.433	19.7282
19	China	Asia	2012	2015	125.75	45.37	25.1	NA	481.5	1.34	70	12394.1	565.9	21.9
19	China	Asia	2012	2015	125.75	45.37	25.1	NA	481.5	1.34	70	11059.4	551.2	20.1
19	China	Asia	2012	2015	125.75	45.37	25.1	NA	481.5	1.34	70	10528.7	561.1	18.8
19	China	Asia	2013	2015	125.75	45.37	25.1	NA	527.9	1.34	45	11188.7	536.8	20.8
19	China	Asia	2013	2015	125.75	45.37	25.1	NA	527.9	1.34	45	10116.3	529.9	19.1
19	China	Asia	2013	2015	125.75	45.37	25.1	NA	527.9	1.34	45	9383.1	538.2	17.4
20	China	Asia	2010	2013	124.36	44.57	NA	NA	433	NA	30	14173.8	430.03	32.95
20	China	Asia	2010	2013	124.36	44.57	NA	NA	433	NA	30	14297	432.42	33.09
20	China	Asia	2010	2013	124.36	44.57	NA	NA	433	NA	30	11209.5	428.26	26.17
21	China	Asia	2009	2011	124.39	44.58	NA	NA	NA	NA	NA	16499.2	371.24	44.44
21	China	Asia	2009	2011	124.39	44.58	NA	NA	NA	NA	NA	16361.5	376.24	43.49
21	China	Asia	2009	2011	124.39	44.58	NA	NA	NA	NA	NA	14607.3	383.1	38.13
21	China	Asia	2009	2011	124.39	44.58	NA	NA	NA	NA	NA	13625.7	394.04	34.58
21	China	Asia	2009	2011	124.39	44.58	NA	NA	NA	NA	NA	10509.5	416.29	25.25
22	China	Asia	2013	2015	124.47	46.77	31.9	7.86	425.2	1.2	22.5	10537.2	493.6	21.4
22	China	Asia	2013	2015	124.47	46.77	31.9	7.86	425.2	1.2	22.5	11192.5	468.3	24.1
22	China	Asia	2013	2015	124.47	46.77	31.9	7.86	425.2	1.2	9	11260.7	455.3	24.7
23	China	Asia	2009	2015	125.58	45.28	NA	NA	NA	1.2	30	11098.5	453	24.5
23	China	Asia	2009	2015	125.58	45.28	NA	NA	NA	1.2	30	12916.2	453.2	28.5
23	China	Asia	2009	2015	125.58	45.28	NA	NA	NA	1.2	30	13327	453.3	29.4
23	China	Asia	2009	2015	125.58	45.28	NA	NA	NA	1.2	45	13192	467.8	28.2
23	China	Asia	2009	2015	125.58	45.28	NA	NA	NA	1.2	45	14754.6	468.4	31.5
23	China	Asia	2009	2015	125.58	45.28	NA	NA	NA	1.2	45	14617	470	31.1
23	China	Asia	2009	2015	125.58	45.28	NA	NA	NA	1.2	60	14906.2	482.4	30.9
23	China	Asia	2009	2015	125.58	45.28	NA	NA	NA	1.2	60	15311.1	483	31.7
23	China	Asia	2009	2015	125.58	45.28	NA	NA	NA	1.2	60	14583.4	484.5	30.1
24	China	Asia	2010	2015	124.81	43.5	NA	NA	369	NA	65	10700	379	28.2
24	China	Asia	2010	2015	124.81	43.5	NA	NA	292.6	NA	65	12400	380	32.7
24	China	Asia	2013	2015	124.81	43.5	NA	NA	296.5	NA	65	12300	506	24.3
24	China	Asia	2013	2015	124.81	43.5	NA	NA	296.5	NA	65	12700	526	24.2
25	China	Asia	2010	2015	126.73	44.48	NA	NA	292.6	NA	65	10700	379	28.2
25	China	Asia	2010	2015	126.73	44.48	NA	NA	292.6	NA	65	12400	380	32.7
25	China	Asia	2012	NA	126.73	44.48	NA	NA	482.3	NA	45	12800	481	22.8
25	China	Asia	2012	NA	126.73	44.48	NA	NA	482.3	NA	45	11900	479	21.4
25	China	Asia	2012	NA	126.73	44.48	NA	NA	482.3	NA	45	11800	461	22
25	China	Asia	2012	NA	126.73	44.48	NA	NA	482.3	NA	45	12400	490	21.8
25	China	Asia	2012	NA	126.73	44.48	NA	NA	482.3	NA	45	13000	476	23.4
25	China	Asia	2012	NA	126.73	44.48	NA	NA	482.3	NA	45	12500	465	23.1
25	China	Asia	2013	NA	124.81	43.5	NA	6.7	544	NA	48	12400	556.28	22.3
25	China	Asia	2013	NA	124.81	43.5	NA	6.7	544	NA	13.5	12600	529.06	23.9
25	China	Asia	2013	NA	124.81	43.5	NA	6.7	544	NA	48	12900	561.26	22.9
25	China	Asia	2013	NA	124.81	43.5	NA	6.7	544	NA	13.5	13400	537.46	24.7
25	China	Asia	2013	NA	124.81	43.5	NA	6.7	544	NA	48	13400	572.68	23.1
25	China	Asia	2013	NA	124.81	43.5	NA	6.7	544	NA	13.5	14300	541.29	26.2
26	China	Asia	2008	2010	121.71	42.08	NA	NA	NA	NA	135	10738	397.115	27.04
26	China	Asia	2008	2010	121.71	42.08	NA	NA	NA	NA	90	10724	365.259	29.36
26	China	Asia	2008	2010	121.71	42.08	NA	NA	NA	NA	90	10423	354.162	29.43
26	China	Asia	2008	2010	121.71	42.08	NA	NA	NA	NA	90	10262	377.696	27.17
26	China	Asia	2008	2010	121.71	42.08	NA	NA	NA	NA	45	9786	326.091	30.01
26	China	Asia	2008	2010	121.71	42.08	NA	NA	NA	NA	45	9652	340.819	28.32
26	China	Asia	2008	2010	121.71	42.08	NA	NA	NA	NA	45	9457	342.521	27.61
27	China	Asia	2009	2011	121.77	42.15	NA	NA	NA	1.28	NA	9900.03	590.26	14.4
28	China	Asia	2006	2010	121.66	42.02	NA	NA	225.7	NA	60	9239	409.621	22.555
28	China	Asia	2006	2010	121.66	42.02	NA	NA	225.7	NA	135.75	13326.5	433.396	30.749
28	China	Asia	2006	2010	121.66	42.02	NA	NA	225.7	NA	154	13369.5	491.074	27.225
28	China	Asia	2007	2010	121.66	42.02	NA	NA	388.3	NA	60	9928	401.895	24.703
28	China	Asia	2007	2010	121.66	42.02	NA	NA	388.3	NA	135.75	15142.2	487.028	31.091
28	China	Asia	2007	2010	121.66	42.02	NA	NA	388.3	NA	154	15365	509.821	30.138
29	China	Asia	2007	2011	121.76	42.06	NA	NA	388.3	NA	90	13642.2	467.199	29.2
29	China	Asia	2007	2011	121.76	42.06	NA	NA	388.3	NA	90	13180.1	467.379	28.2
29	China	Asia	2007	2011	121.76	42.06	NA	NA	388.3	NA	90	12940.5	438.661	29.5
29	China	Asia	2007	2011	121.76	42.06	NA	NA	388.3	NA	90	12647.5	456.588	27.7
29	China	Asia	2007	2011	121.76	42.06	NA	NA	388.3	NA	90	12769.5	459.335	27.8
29	China	Asia	2007	2011	121.76	42.06	NA	NA	388.3	NA	90	12365.7	461.407	26.8
29	China	Asia	2007	2011	121.76	42.06	NA	NA	388.3	NA	90	12182	404.718	30.1
29	China	Asia	2007	2011	121.76	42.06	NA	NA	388.3	NA	90	12545.6	469.873	26.7
29	China	Asia	2007	2011	121.76	42.06	NA	NA	388.3	NA	90	12034.6	454.136	26.5
29	China	Asia	2007	2011	121.76	42.06	NA	NA	388.3	NA	90	11936.2	475.546	25.1
29	China	Asia	2007	2011	121.76	42.06	NA	NA	388.3	NA	90	12400.5	455.901	27.2
29	China	Asia	2007	2011	121.76	42.06	NA	NA	388.3	NA	90	12168.7	455.757	26.7
29	China	Asia	2007	2011	121.76	42.06	NA	NA	388.3	NA	90	11949.3	440.934	27.1
29	China	Asia	2007	2011	121.76	42.06	NA	NA	388.3	NA	90	11497.5	447.374	25.7
29	China	Asia	2007	2011	121.76	42.06	NA	NA	388.3	NA	90	11165.3	443.067	25.2
30	China	Asia	2005	2008	121.66	42.02	NA	NA	388.3	NA	45	10131	413.3	24.5125
30	China	Asia	2005	2008	121.66	42.02	NA	NA	388.3	NA	67.5	10320	424.2	24.3281
30	China	Asia	2005	2008	121.66	42.02	NA	NA	388.3	NA	45	10425	431.2	24.1767
30	China	Asia	2005	2008	121.66	42.02	NA	NA	388.3	NA	67.5	11032.5	424.9	25.9649
30	China	Asia	2005	2008	121.66	42.02	NA	NA	388.3	NA	45	10701	407.9	26.2344
30	China	Asia	2005	2008	121.66	42.02	NA	NA	388.3	NA	67.5	10572	422.5	25.0225
30	China	Asia	2005	2008	121.66	42.02	NA	NA	388.3	NA	90	10716	485.7	22.063
30	China	Asia	2005	2008	121.66	42.02	NA	NA	388.3	NA	135	11487	489.3	23.4764
30	China	Asia	2005	2008	121.66	42.02	NA	NA	388.3	NA	90	10836	425.4	25.4725
30	China	Asia	2005	2008	121.66	42.02	NA	NA	388.3	NA	135	11125.5	486.4	22.8731
30	China	Asia	2005	2008	121.66	42.02	NA	NA	388.3	NA	90	10383	461.5	22.4984
30	China	Asia	2005	2008	121.66	42.02	NA	NA	388.3	NA	135	10891.5	443.8	24.5415
30	China	Asia	2005	2008	121.66	42.02	NA	NA	388.3	NA	135	10834.5	419.2	25.8457
30	China	Asia	2005	2008	121.66	42.02	NA	NA	388.3	NA	202.5	11286	528.4	21.3588
31	China	Asia	2014	2016	118.3	41.78	NA	NA	NA	1.4	NA	13525.5	500.5	27
31	China	Asia	2014	2016	118.3	41.78	NA	NA	NA	1.4	NA	13826.9	446.4	32.2
31	China	Asia	2014	2016	118.3	41.78	NA	NA	NA	1.4	NA	14056.5	440.3	31.9
31	China	Asia	2014	2016	118.3	41.78	NA	NA	NA	1.4	NA	13002	514.9	25.2
31	China	Asia	2014	2016	118.3	41.78	NA	NA	NA	1.4	NA	13596	466.7	29.1
31	China	Asia	2014	2016	118.3	41.78	NA	NA	NA	1.4	NA	13048.5	462.4	28.2
32	China	Asia	2012	2014	119.3	41.28	NA	NA	NA	1.4	60	10500	656.25	16
32	China	Asia	2012	2014	119.3	41.28	NA	NA	NA	1.4	60	12600	630	20
32	China	Asia	2012	2014	119.3	41.28	NA	NA	NA	1.4	60	13100	623.81	21
32	China	Asia	2012	2014	119.3	41.28	NA	NA	NA	1.4	60	13400	638.095	21
33	China	Asia	2012	2014	119.3	41.28	NA	NA	389.4	1.4	60	12900	716.667	18
33	China	Asia	2012	2014	119.3	41.28	NA	NA	389.4	1.4	30	14400	626.087	23
33	China	Asia	2012	2014	119.3	41.28	NA	NA	389.4	1.4	60	11300	706.25	16
33	China	Asia	2012	2014	119.3	41.28	NA	NA	389.4	1.4	30	12300	647.368	19
34	China	Asia	2013	2014	119.3	41.28	NA	NA	280.2	1.4	300	12900	586.364	22
34	China	Asia	2013	2014	119.3	41.28	NA	NA	280.2	1.4	150	14900	425.714	35
34	China	Asia	2013	2014	119.3	41.28	NA	NA	280.2	1.4	300	11700	585	20
34	China	Asia	2013	2014	119.3	41.28	NA	NA	280.2	1.4	150	13000	433.333	30
35	China	Asia	2012	2015	118.3	41.78	NA	NA	301.1	NA	90	13000.5	382	34.0327
35	China	Asia	2012	2015	118.3	41.78	NA	NA	301.1	NA	90	13602.5	384	35.423
35	China	Asia	2012	2015	118.3	41.78	NA	NA	301.1	NA	90	13786.5	387	35.624
35	China	Asia	2012	2015	118.3	41.78	NA	NA	301.1	NA	90	14331.4	391	36.6533
35	China	Asia	2012	2015	118.3	41.78	NA	NA	301.1	NA	90	14020	401	34.9627
35	China	Asia	2012	2015	118.3	41.78	NA	NA	301.1	NA	90	12535	377	33.2495
35	China	Asia	2012	2015	118.3	41.78	NA	NA	301.1	NA	90	12870	385	33.4286
35	China	Asia	2012	2015	118.3	41.78	NA	NA	301.1	NA	90	12373	387	31.9717
35	China	Asia	2012	2015	118.3	41.78	NA	NA	301.1	NA	90	12919.5	376	34.3604
36	China	Asia	2012	2012	118.3	41.78	NA	NA	223.1	1.4	299.3	13406	539.2	24.8628
36	China	Asia	2012	2012	118.3	41.78	NA	NA	223.1	1.4	233.6	12232	436.6	28.0165
36	China	Asia	2012	2012	118.3	41.78	NA	NA	223.1	1.4	188.3	10838	381.8	28.3866
36	China	Asia	2012	2012	118.3	41.78	NA	NA	223.1	1.4	184.1	12222	449.9	27.166
37	China	Asia	2006	2008	123.56	41.82	NA	NA	410.6	NA	NA	9711.5	390.6	24.9
37	China	Asia	2006	2008	123.56	41.82	NA	NA	410.6	NA	NA	9846.5	374.9	26.3
37	China	Asia	2006	2008	123.56	41.82	NA	NA	410.6	NA	NA	9345.5	379.3	24.6
37	China	Asia	2006	2008	123.56	41.82	NA	NA	410.6	NA	NA	8670.7	414.3	20.9
37	China	Asia	2006	2008	123.56	41.82	NA	NA	410.6	NA	NA	9182.8	395.6	23.2
37	China	Asia	2006	2008	123.56	41.82	NA	NA	410.6	NA	NA	9743.4	371.4	26.2
37	China	Asia	2006	2008	123.56	41.82	NA	NA	410.6	NA	NA	9316.7	383	24.3
37	China	Asia	2006	2008	123.56	41.82	NA	NA	410.6	NA	NA	8517.6	440.6	19.3
38	China	Asia	2008	2010	115.19	37.93	NA	NA	331.488	NA	73.5	11709	377.3	31.03
38	China	Asia	2008	2010	115.19	37.93	NA	NA	331.488	NA	147	11415.6	353.56	32.29
38	China	Asia	2008	2010	115.19	37.93	NA	NA	331.488	NA	73.5	9502.02	333.1	28.53
38	China	Asia	2008	2010	115.19	37.93	NA	NA	331.488	NA	147	9730.62	343.91	28.29
38	China	Asia	2008	2010	115.19	37.93	NA	NA	331.488	NA	73.5	10172.8	314.3	32.37
38	China	Asia	2008	2010	115.19	37.93	NA	NA	331.488	NA	147	10598.5	378.7	27.81
38	China	Asia	2008	2010	115.19	37.93	NA	NA	331.488	NA	73.5	9154.9	294.57	30.47
38	China	Asia	2008	2010	115.19	37.93	NA	NA	331.488	NA	147	9260.1	334.44	27.59
39	China	Asia	2005-2006	2008	114.45	36.1	NA	NA	548.2	NA	100.97	7398.41	648.984	11.4
39	China	Asia	2005-2006	2008	114.45	36.1	NA	NA	548.2	NA	100.97	7004.92	649.205	10.79
39	China	Asia	2005-2006	2008	114.45	36.1	NA	NA	548.2	NA	100.97	6117.62	649.429	9.42
40	China	Asia	2005	2011	116.3	39.95	22.3	8	378	1.33	100	7987	310.778	25.7
40	China	Asia	2005	2011	116.3	39.95	22.3	8.5	378	1.52	100	8368	309.926	27
40	China	Asia	2006	2011	116.3	39.95	22.3	NA	378	1.47	50	6752	342.741	19.7
40	China	Asia	2006	2011	116.3	39.95	22.3	8.8	378	1.42	50	6872	338.522	20.3
41	China	Asia	2008	2009.6	116.25	39.65	NA	NA	196	1.53	100	8400	322.3	25.9
41	China	Asia	2008	2009.6	116.25	39.65	NA	NA	196	1.53	100	9700	321.1	30.1
41	China	Asia	2008	2009.6	116.25	39.65	NA	NA	196	1.53	100	9800	318.4	30.9
41	China	Asia	2008	2009.6	116.25	39.65	NA	NA	196	1.53	100	9600	321	29.9
41	China	Asia	2008	2009.6	116.25	39.65	NA	NA	196	1.53	200	9400	420.6	22.5
41	China	Asia	2008	2009.6	116.25	39.65	NA	NA	196	1.53	200	9800	418.9	23.3
41	China	Asia	2008	2009.6	116.25	39.65	NA	NA	196	1.53	200	10400	422.1	24.5
41	China	Asia	2008	2009.6	116.25	39.65	NA	NA	196	1.53	200	9900	423.4	23.4
42	China	Asia	2002	2009	116.25	39.65	8.8	7.9	368	1.34	29.7	9900	447.964	22.1
42	China	Asia	2002	2009	116.25	39.65	8.8	7.9	368	1.34	29.9	9500	448.113	21.2
42	China	Asia	2002	2009	116.25	39.65	8.8	7.9	368	1.34	25.8	9000	432.692	20.8
42	China	Asia	2002	2009	116.25	39.65	8.8	7.9	368	1.34	29.1	9600	442.396	21.7
42	China	Asia	2002	2009	116.25	39.65	8.8	7.9	368	1.34	31.2	9300	440.758	21.1
42	China	Asia	2002	2009	116.25	39.65	8.8	7.9	368	1.34	31.9	9600	442.396	21.7
42	China	Asia	2002	2009	116.25	39.65	8.8	7.9	368	1.34	32.5	9400	439.252	21.4
42	China	Asia	2002	2009	116.25	39.65	8.8	7.9	368	1.34	22.7	9000	426.54	21.1
42	China	Asia	2002	2009	116.25	39.65	8.8	7.9	368	1.34	31	9000	434.783	20.7
42	China	Asia	2002	2009	116.25	39.65	8.8	7.9	368	1.34	33.2	8800	444.444	19.8
42	China	Asia	2003	2009	116.25	39.65	8.8	7.9	342	1.34	34.3	10200	435.897	23.4
42	China	Asia	2003	2009	116.25	39.65	8.8	7.9	342	1.34	20.6	8800	398.19	22.1
42	China	Asia	2003	2009	116.25	39.65	8.8	7.9	342	1.34	47.8	9200	444.444	20.7
42	China	Asia	2003	2009	116.25	39.65	8.8	7.9	342	1.34	24.9	9000	405.405	22.2
42	China	Asia	2003	2009	116.25	39.65	8.8	7.9	342	1.34	54.9	9400	454.106	20.7
42	China	Asia	2003	2009	116.25	39.65	8.8	7.9	342	1.34	47.7	9100	437.5	20.8
42	China	Asia	2003	2009	116.25	39.65	8.8	7.9	342	1.34	60.9	9300	462.687	20.1
42	China	Asia	2003	2009	116.25	39.65	8.8	7.9	342	1.34	48.5	9100	441.748	20.6
42	China	Asia	2003	2009	116.25	39.65	8.8	7.9	342	1.34	34.7	9400	410.48	22.9
42	China	Asia	2003	2009	116.25	39.65	8.8	7.9	342	1.34	54.1	9700	444.954	21.8
43	China	Asia	2000	2007	116.25	39.65	NA	NA	344.5	1.33	33	4461	409.266	10.9
43	China	Asia	2000	2007	116.25	39.65	NA	NA	344.5	1.33	33	4659	391.513	11.9
43	China	Asia	2000	2007	116.25	39.65	NA	NA	344.5	1.33	33	4789	402.437	11.9
43	China	Asia	2000	2007	116.25	39.65	NA	NA	344.5	1.33	33	5018	377.293	13.3
44	China	Asia	2003	2005	115.94	40.48	NA	NA	210.2	NA	280	6792	494.73	13.7
44	China	Asia	2003	2005	115.94	40.48	NA	NA	210.2	NA	220	6546	470.05	13.9
44	China	Asia	2003	2005	115.94	40.48	NA	NA	210.2	NA	160	5638.5	423.65	13.3
45	China	Asia	2007	NA	116.25	39.65	NA	NA	368	NA	65	8408.4	477.75	17.6
45	China	Asia	2007	NA	116.25	39.65	NA	NA	368	NA	65	9086.06	436.83	20.8
45	China	Asia	2007	NA	116.25	39.65	NA	NA	368	NA	65	9410.67	463.58	20.3
46	China	Asia	2009	2013	116.59	39.47	10	NA	338.6	NA	54.9	5987	440.221	13.6
46	China	Asia	2009	2013	116.59	39.47	10	NA	338.6	NA	54.9	5917	431.898	13.7
46	China	Asia	2009	2013	116.59	39.47	10	NA	338.6	NA	54.9	6025	430.357	14
46	China	Asia	2009	2013	116.59	39.47	10	NA	338.6	NA	54.9	6002	425.674	14.1
46	China	Asia	2010	2013	116.59	39.47	10	NA	356.2	NA	49.8	6136	461.353	13.3
46	China	Asia	2010	2013	116.59	39.47	10	NA	356.2	NA	49.8	6200	452.555	13.7
46	China	Asia	2010	2013	116.59	39.47	10	NA	356.2	NA	49.8	6190	451.825	13.7
46	China	Asia	2010	2013	116.59	39.47	10	NA	356.2	NA	49.8	6268	447.714	14
47	China	Asia	2005～2006	2015	116.25	39.65	17.8	8.2	NA	1.32	58	5621	450.3	12.5
47	China	Asia	2005～2006	2015	116.25	39.65	17.8	8.2	NA	1.32	55	5500	445.4	12.3
47	China	Asia	2005～2006	2015	116.25	39.65	17.8	8.2	NA	1.32	53	5402	442.1	12.2
47	China	Asia	2006-2007	2015	116.25	39.65	17.8	8.2	NA	1.32	38	6097	475.8	12.8
47	China	Asia	2006-2007	2015	116.25	39.65	17.8	8.2	NA	1.32	33	6100	470	13
47	China	Asia	2006-2007	2015	116.25	39.65	17.8	8.2	NA	1.32	36	6145	476.7	12.9
47	China	Asia	2007-2008	2015	116.25	39.65	17.8	8.2	NA	1.32	44	6230	473	13.2
47	China	Asia	2007-2008	2015	116.25	39.65	17.8	8.2	NA	1.32	34	6176	461.9	13.4
47	China	Asia	2007-2008	2015	116.25	39.65	17.8	8.2	NA	1.32	38	6005	470.5	12.8
47	China	Asia	2008-2009	2015	116.25	39.65	17.8	8.2	NA	1.32	67	5889	426.8	13.8
47	China	Asia	2008-2009	2015	116.25	39.65	17.8	8.2	NA	1.32	60	5687	422.3	13.5
47	China	Asia	2008-2009	2015	116.25	39.65	17.8	8.2	NA	1.32	66	5546	429.9	12.9
47	China	Asia	2009-2010	2015	116.25	39.65	17.8	8.2	NA	1.32	70	5700	422.8	13.5
47	China	Asia	2009-2010	2015	116.25	39.65	17.8	8.2	NA	1.32	67	5521	422.4	13.1
47	China	Asia	2009-2010	2015	116.25	39.65	17.8	8.2	NA	1.32	69	5116	423.8	12.1
47	China	Asia	2010-2011	2015	116.25	39.65	17.8	8.2	NA	1.32	68	6197	446.9	13.9
47	China	Asia	2010-2011	2015	116.25	39.65	17.8	8.2	NA	1.32	62	5934	439.7	13.5
47	China	Asia	2010-2011	2015	116.25	39.65	17.8	8.2	NA	1.32	66	5775	441.7	13.1
48	China	Asia	2012	2013	116.83	39.68	13	NA	494.4	1.35	73.1	14757	498	29.6
48	China	Asia	2012	2013	116.83	39.68	13	NA	494.4	1.35	55.9	14467	475	30.5
48	China	Asia	2012	2013	116.83	39.68	13	NA	494.4	1.35	42.9	14200	462.8	30.7
48	China	Asia	2012	2013	116.83	39.68	13	NA	494.4	1.35	60	14676	470.2	31.2
49	China	Asia	2007	NA	116.8	39.6	8.69	7.61	414	1.39	40	8950	393	23
49	China	Asia	2007	NA	116.8	39.6	8.69	7.61	414	1.39	40	7797	413	19
49	China	Asia	2008	NA	116.8	39.6	8.69	7.61	383	1.39	80	7991	349	23
49	China	Asia	2008	NA	116.8	39.6	8.69	7.61	383	1.39	80	7521	351	21
50	China	Asia	2001	2003	116.8	39.6	NA	NA	278	NA	108.333	10665	589.227	18.1
50	China	Asia	2001	2003	116.8	39.6	NA	NA	278	NA	108.333	10738	523.805	20.5
50	China	Asia	2001	2003	116.8	39.6	NA	NA	278	NA	83.33	10485	392.697	26.7
50	China	Asia	2001	2003	116.8	39.6	NA	NA	278	NA	83.33	10358	581.91	17.8
50	China	Asia	2001	2003	116.8	39.6	NA	NA	278	NA	50	10522	528.744	19.9
50	China	Asia	2001	2003	116.8	39.6	NA	NA	278	NA	50	10113	331.574	30.5
50	China	Asia	2001	2003	116.8	39.6	NA	NA	278	NA	108.333	10102	612.242	16.5
50	China	Asia	2001	2003	116.8	39.6	NA	NA	278	NA	83.33	10368	526.294	19.7
50	China	Asia	2001	2003	116.8	39.6	NA	NA	278	NA	50	10382	355.548	29.2
51	China	Asia	1992	1995	116.67	38.1	NA	NA	375.8	NA	104.95	6480	530.88	13.7
51	China	Asia	1992	1995	116.67	38.1	NA	NA	375.8	NA	104.95	6945	519.94	14.4
51	China	Asia	1992	1995	116.67	38.1	NA	NA	375.8	NA	104.95	6915	513.19	14.2
51	China	Asia	1992	1995	116.67	38.1	NA	NA	375.8	NA	104.95	6705	513.19	13.9
51	China	Asia	1992	1995	116.67	38.1	NA	NA	375.8	NA	104.95	5880	513.19	12.3
51	China	Asia	1992	1995	116.67	38.1	NA	NA	375.8	NA	104.95	5790	513.04	11.6
51	China	Asia	1992	1995	116.67	38.1	NA	NA	375.8	NA	104.95	5505	513.19	11.3
51	China	Asia	1992	1995	116.67	38.1	NA	NA	375.8	NA	104.95	4845	513.19	10
51	China	Asia	1992	1995	116.67	38.1	NA	NA	375.8	NA	104.95	4185	508.1	10.2
51	China	Asia	1992	1995	116.67	38.1	NA	NA	375.8	NA	104.95	4095	504.65	8.5
52	China	Asia	2012	2015	116.63	37.68	NA	8.1	618.622	NA	60	10173	521.96	19.49
52	China	Asia	2012	2015	116.63	37.68	NA	8.1	618.622	NA	60	8729	537.831	16.23
52	China	Asia	2012	2015	116.63	37.68	NA	8.1	618.622	NA	60	9733	541.023	17.99
52	China	Asia	2013	2015	116.63	37.68	NA	8.1	384.658	NA	60	8311	349.642	23.77
52	China	Asia	2013	2015	116.63	37.68	NA	8.1	384.658	NA	60	7995	379.63	21.06
52	China	Asia	2013	2015	116.63	37.68	NA	8.1	384.658	NA	60	8032	359.534	22.34
52	China	Asia	2014	2015	116.63	37.68	NA	8.1	206.888	NA	120	12857	333.688	38.53
52	China	Asia	2014	2015	116.63	37.68	NA	8.1	206.888	NA	120	11616	364.024	31.91
52	China	Asia	2014	2015	116.63	37.68	NA	8.1	206.888	NA	120	11996	349.534	34.32
53	China	Asia	2008	2013	116.63	37.68	10.1	NA	353	NA	54	7800	276	28.2609
53	China	Asia	2008	2013	116.63	37.68	10.1	NA	353	NA	50	7700	297	25.9259
53	China	Asia	2009	2013	116.63	37.68	10.1	NA	577	NA	54	6200	390	15.8974
53	China	Asia	2009	2013	116.63	37.68	10.1	NA	600	NA	50	7400	466	15.8798
53	China	Asia	2010	2013	116.63	37.68	10.1	NA	433	NA	54	5500	316	17.4051
53	China	Asia	2010	2013	116.63	37.68	10.1	NA	433	NA	50	5800	336	17.2619
54	China	Asia	2004-2005	2008	116.63	37.68	NA	NA	245	NA	132	9135	229	40
54	China	Asia	2004-2005	2008	116.63	37.68	NA	NA	245	NA	132	8879	245	36
54	China	Asia	2006	2008	116.63	37.68	NA	NA	608	NA	60	7225	501	16
54	China	Asia	2005	2008	116.63	37.68	NA	NA	239	NA	120	8059	460	16
54	China	Asia	2006	2008	116.63	37.68	NA	NA	608	NA	60	7716	491	15
55	China	Asia	2009—2010	2014	116.63	37.68	12.4	NA	484.4	1.39	75	10380	333.99	31.09
55	China	Asia	2009—2010	2014	116.63	37.68	12.4	NA	484.4	1.39	75	10240	320.28	31.98
55	China	Asia	2009—2010	2014	116.63	37.68	12.4	NA	484.4	1.39	75	10320	311.84	33.1
55	China	Asia	2009—2010	2014	116.63	37.68	12.4	NA	484.4	1.39	75	9990	316.65	31.55
55	China	Asia	2010—2011	2014	116.63	37.68	12.4	NA	489	1.39	75	11080	338.63	32.71
55	China	Asia	2010—2011	2014	116.63	37.68	12.4	NA	489	1.39	75	10830	332.87	32.55
55	China	Asia	2010—2011	2014	116.63	37.68	12.4	NA	489	1.39	75	10790	329.58	32.73
55	China	Asia	2010—2011	2014	116.63	37.68	12.4	NA	489	1.39	75	10470	342.41	30.57
56	China	Asia	2004	2008	116.63	37.68	NA	NA	510.9	NA	30	9509	440.231	21.6
56	China	Asia	2004	2008	116.63	37.68	NA	NA	510.9	NA	30	9875	444.82	22.2
56	China	Asia	2004	2008	116.63	37.68	NA	NA	510.9	NA	30	10621	457.802	23.2
56	China	Asia	2004	2008	116.63	37.68	NA	NA	510.9	NA	30	10103	459.227	22
56	China	Asia	2004	2008	116.63	37.68	NA	NA	522.7	NA	30	10573	467.832	22.6
56	China	Asia	2004	2008	116.63	37.68	NA	NA	522.7	NA	30	7914	427.784	18.5
56	China	Asia	2004	2008	116.63	37.68	NA	NA	522.7	NA	30	9086	458.889	19.8
56	China	Asia	2004	2008	116.63	37.68	NA	NA	522.7	NA	30	9310	465.5	20
56	China	Asia	2004	2008	116.63	37.68	NA	NA	522.7	NA	30	8978	458.061	19.6
56	China	Asia	2004	2008	116.63	37.68	NA	NA	522.7	NA	30	9327	464.03	20.1
56	China	Asia	2005	2008	116.63	37.68	NA	NA	244.7	NA	75	6792	252.491	26.9
56	China	Asia	2005	2008	116.63	37.68	NA	NA	244.7	NA	75	8813	233.767	37.7
56	China	Asia	2005	2008	116.63	37.68	NA	NA	244.7	NA	75	9417	233.672	40.3
56	China	Asia	2005	2008	116.63	37.68	NA	NA	244.7	NA	75	9099	241.353	37.7
56	China	Asia	2005	2008	116.63	37.68	NA	NA	244.7	NA	75	9770	239.461	40.8
56	China	Asia	2005	2008	116.63	37.68	NA	NA	244.7	NA	75	5359	253.981	21.1
56	China	Asia	2005	2008	116.63	37.68	NA	NA	244.7	NA	75	8105	250.929	32.3
56	China	Asia	2005	2008	116.63	37.68	NA	NA	244.7	NA	75	7991	237.827	33.6
56	China	Asia	2005	2008	116.63	37.68	NA	NA	244.7	NA	75	7513	267.367	28.1
56	China	Asia	2005	2008	116.63	37.68	NA	NA	244.7	NA	75	8813	259.971	33.9
57	China	Asia	2005	2009	116.63	37.68	14.5	NA	239	NA	150	8534	439	19.4
57	China	Asia	2005	2009	116.63	37.68	14.5	NA	239	NA	150	8814	458	19.2
57	China	Asia	2005	2009	116.63	37.68	14.5	NA	230	NA	150	10691	498	21.5
57	China	Asia	2005	2009	116.63	37.68	14.5	NA	230	NA	150	9951	495	20.1
58	China	Asia	2011	2013	116.63	37.68	13.3	NA	377.4	NA	30	8084	239.172	33.8
58	China	Asia	2011	2013	116.63	37.68	13.3	NA	377.4	NA	45	8171	243.185	33.6
58	China	Asia	2011	2013	116.63	37.68	13.3	NA	377.4	NA	60	8292	221.12	37.5
59	China	Asia	2000	NA	116.63	37.68	NA	NA	217	NA	130	7356	352	20.9
59	China	Asia	1999	NA	114.68	37.88	10	NA	273	NA	210	8722	415	21.1
39	China	Asia	2005-2006	2008	114.26	35.61	16.3	NA	490.6	NA	210.97	10824.6	701.528	15.43
39	China	Asia	2005-2006	2008	114.26	35.61	16.3	NA	490.6	NA	210.97	10261.1	701.372	14.63
39	China	Asia	2005-2006	2008	114.26	35.61	16.3	NA	490.6	NA	210.97	9888.04	701.777	14.09
39	China	Asia	2005-2006	2008	114.55	35.68	17.8	NA	490.6	NA	210.97	11593.9	701.384	16.53
39	China	Asia	2005-2006	2008	114.55	35.68	17.8	NA	490.6	NA	210.97	11008.8	701.642	15.69
39	China	Asia	2005-2006	2008	114.55	35.68	17.8	NA	490.6	NA	210.97	10554.4	701.756	15.04
60	China	Asia	2006	2010	114.55	35.68	16.3	NA	490.6	NA	211.1	11293.2	554.9	20.3
60	China	Asia	2006	2010	114.55	35.68	16.3	NA	190.6	NA	179.4	11961.9	534.3	22.4
60	China	Asia	2007	2010	114.55	35.68	16.3	NA	238.7	NA	179.2	12915.3	394.8	32.7
60	China	Asia	2007	2010	114.55	35.68	16.3	NA	238.7	NA	147.6	14573.9	357.4	40.8
61	China	Asia	2006	2008	114.55	35.68	15.67	NA	490.6	1.37	179.27	11961.9	534.31	22.39
61	China	Asia	2006	2008	114.55	35.68	14.61	NA	490.6	1.37	210.97	11293.2	554.89	20.35
61	China	Asia	2007	2008	114.55	35.68	8.54	NA	238.7	1.512	147.55	14573.9	357.4	40.78
61	China	Asia	2007	2008	114.55	35.68	6.2	NA	238.7	1.51	179.23	12915.3	394.78	32.72
62	China	Asia	2005	2007	114.55	35.68	NA	NA	500.11	NA	90	9291.86	480.777	19.3268
62	China	Asia	2005	2007	114.55	35.68	NA	NA	500.11	NA	90	8064.82	578.119	13.9501
62	China	Asia	2005	2007	114.55	35.68	NA	NA	500.11	NA	90	8055.96	598.491	13.4605
62	China	Asia	2005	2007	114.55	35.68	NA	NA	500.11	NA	90	8762.61	566.051	15.4803
62	China	Asia	2005	2007	114.55	35.68	NA	NA	500.11	NA	90	8832.91	559.85	15.7773
62	China	Asia	2005	2007	114.55	35.68	NA	NA	500.11	NA	90	7894	589.104	13.4
63	China	Asia	2012-2013	2014	115.72	37.9	NA	NA	NA	NA	67.5	11531.6	416.303	27.7
63	China	Asia	2012-2013	2014	115.72	37.9	NA	NA	NA	NA	67.5	10972.8	433.708	25.3
64	China	Asia	2013	2015	115.7	37.9	NA	NA	505.9	NA	75	11027	435	25.35
64	China	Asia	2013	2015	115.7	37.9	NA	NA	505.9	NA	75	12383	429	28.86
64	China	Asia	2013	2015	115.7	37.9	NA	NA	505.9	NA	75	11354	391	29.04
64	China	Asia	2013	2015	115.7	37.9	NA	NA	505.9	NA	75	11316	388	28.91
64	China	Asia	2014	2015	115.7	37.9	NA	NA	174.5	NA	75	10897	380	28.68
64	China	Asia	2014	2015	115.7	37.9	NA	NA	174.5	NA	75	10868	386	28.16
64	China	Asia	2014	2015	115.7	37.9	NA	NA	174.5	NA	75	11855	345	34.36
64	China	Asia	2014	2015	115.7	37.9	NA	NA	174.5	NA	75	11564	352	32.85
65	China	Asia	2011	NA	115.7	37.9	12.26	NA	490.4	1.43	75	9849.6	405.333	24.3
65	China	Asia	2011	NA	115.7	37.9	12.26	NA	490.4	1.43	75	9789.6	405.366	24.15
65	China	Asia	2011	NA	115.7	37.9	12.26	NA	490.4	1.43	75	8756.23	405.381	21.6
65	China	Asia	2012	NA	115.7	37.9	12.26	NA	420.1	1.43	75	10100.5	380.72	26.53
65	China	Asia	2012	NA	115.7	37.9	12.26	NA	420.1	1.43	75	9431	380.743	24.77
65	China	Asia	2012	NA	115.7	37.9	12.26	NA	420.1	1.43	75	9756	380.648	25.63
65	China	Asia	2011	2014	115.7	37.9	12.26	NA	490.4	1.43	120	10254.2	422.679	24.26
65	China	Asia	2011	NA	115.7	37.9	12.26	NA	490.4	1.43	120	10229.9	434.945	23.52
65	China	Asia	2011	NA	115.7	37.9	12.26	NA	490.4	1.43	120	9835.8	410.681	23.95
65	China	Asia	2011	NA	115.7	37.9	12.26	NA	490.4	1.43	120	10024.1	422.779	23.71
65	China	Asia	2011	NA	115.7	37.9	12.26	NA	490.4	1.43	120	9925.8	434.961	22.82
65	China	Asia	2011	NA	115.7	37.9	12.26	NA	490.4	1.43	120	9629.8	410.652	23.45
65	China	Asia	2011	NA	115.7	37.9	12.26	NA	490.4	1.43	120	9320.1	422.68	22.05
65	China	Asia	2011	NA	115.7	37.9	12.26	NA	490.4	1.43	120	9545.7	435.082	21.94
65	China	Asia	2011	NA	115.7	37.9	12.26	NA	490.4	1.43	120	8999.5	410.561	21.92
65	China	Asia	2012	NA	115.7	37.9	12.26	NA	420.1	1.43	120	10541	397.324	26.53
65	China	Asia	2012	NA	115.7	37.9	12.26	NA	420.1	1.43	120	10666	411.497	25.92
65	China	Asia	2012	NA	115.7	37.9	12.26	NA	420.1	1.43	120	9923.3	384.922	25.78
65	China	Asia	2012	NA	115.7	37.9	12.26	NA	420.1	1.43	120	10053.5	397.215	25.31
65	China	Asia	2012	NA	115.7	37.9	12.26	NA	420.1	1.43	120	10224	411.429	24.85
65	China	Asia	2012	NA	115.7	37.9	12.26	NA	420.1	1.43	120	9645.5	384.896	25.06
65	China	Asia	2012	NA	115.7	37.9	12.26	NA	420.1	1.43	120	10334.5	397.328	26.01
65	China	Asia	2012	NA	115.7	37.9	12.26	NA	420.1	1.43	120	10113.5	411.452	24.58
65	China	Asia	2012	NA	115.7	37.9	12.26	NA	420.1	1.43	120	9648	384.996	25.06
66	China	Asia	2005	2006	115.71	37.73	8.75	NA	NA	1.45	67.5	10398.3	349.89	29.7
66	China	Asia	2005	2006	115.71	37.73	8.75	NA	NA	1.45	67.5	10026.8	363.74	27.5
66	China	Asia	2005	2006	115.71	37.73	8.75	NA	NA	1.45	67.5	9200.1	371.55	24.8
67	China	Asia	2013	2015	115.7	37.9	12.5	NA	452	1.41	75	11027	434.99	25.35
67	China	Asia	2013	2015	115.7	37.9	12.5	NA	452	1.41	75	12383	429.071	28.86
67	China	Asia	2013	2015	115.7	37.9	12.5	NA	452	1.41	75	11354	390.978	29.04
67	China	Asia	2013	2015	115.7	37.9	12.5	NA	452	1.41	75	11316	391.422	28.91
67	China	Asia	2014	2015	115.7	37.9	12.5	NA	172	1.41	75	10897	379.951	28.68
67	China	Asia	2014	2015	115.7	37.9	12.5	NA	172	1.41	75	10868	385.938	28.16
67	China	Asia	2014	2015	115.7	37.9	12.5	NA	172	1.41	75	11855	345.023	34.36
67	China	Asia	2014	2015	115.7	37.9	12.5	NA	172	1.41	75	11564	352.024	32.85
67	China	Asia	2012	2015	115.7	37.9	12.5	NA	431	1.41	60	11198	320.86	34.9
67	China	Asia	2012	2015	115.7	37.9	12.5	NA	431	1.41	60	11328	328.348	34.5
67	China	Asia	2012	2015	115.7	37.9	12.5	NA	431	1.41	60	11268	327.558	34.4
67	China	Asia	2012	2015	115.7	37.9	12.5	NA	431	1.41	60	10834	317.713	34.1
67	China	Asia	2012	2015	115.7	37.9	12.5	NA	431	1.41	60	10691	359.966	29.7
67	China	Asia	2012	2015	115.7	37.9	12.5	NA	431	1.41	60	11023	400.836	27.5
67	China	Asia	2013	2015	115.7	37.9	12.5	NA	452	1.41	60	11365	336.243	33.8
67	China	Asia	2013	2015	115.7	37.9	12.5	NA	452	1.41	60	11395	331.25	34.4
67	China	Asia	2013	2015	115.7	37.9	12.5	NA	452	1.41	60	11287	326.214	34.6
67	China	Asia	2013	2015	115.7	37.9	12.5	NA	452	1.41	60	11273	324.87	34.7
67	China	Asia	2013	2015	115.7	37.9	12.5	NA	452	1.41	60	11011	383.659	28.7
67	China	Asia	2013	2015	115.7	37.9	12.5	NA	452	1.41	60	11173	420.038	26.6
67	China	Asia	2014	2015	115.7	37.9	12.5	NA	172	1.41	135	9249	275.268	33.6
67	China	Asia	2014	2015	115.7	37.9	12.5	NA	172	1.41	135	9916	283.314	35
67	China	Asia	2014	2015	115.7	37.9	12.5	NA	172	1.41	135	9812	291.157	33.7
67	China	Asia	2014	2015	115.7	37.9	12.5	NA	172	1.41	135	7688	245.623	31.3
67	China	Asia	2014	2015	115.7	37.9	12.5	NA	172	1.41	135	6001	250.042	24
67	China	Asia	2014	2015	115.7	37.9	12.5	NA	172	1.41	135	10146	349.862	29
68	China	Asia	2012	2014	115.7	37.9	12.53	NA	358.4	1.41	45	11531.6	399.017	28.9
68	China	Asia	2012	2014	115.7	37.9	12.53	NA	358.4	1.41	45	10972.8	394.705	27.8
68	China	Asia	2013	2014	115.7	37.9	12.53	NA	358.4	1.41	45	12197.3	409.305	29.8
68	China	Asia	2013	2014	115.7	37.9	12.53	NA	358.4	1.41	45	11234.1	399.79	28.1
69	China	Asia	2003-2004	2006	116.02	37.6	7.23	NA	312.2	1.39	75	6940	412	16.8
69	China	Asia	2003-2004	2006	116.02	37.6	4.03	NA	312.2	1.39	75	4740	413.2	11.5
69	China	Asia	2003-2004	2006	116.02	37.6	4.14	NA	312.2	1.39	75	10090	369.4	27.4
69	China	Asia	2003-2004	2006	116.02	37.6	3.98	NA	312.2	1.39	75	7140	368.8	19.4
70	China	Asia	1994	1997	120.72	36.98	8.5	NA	675.1	1.58	67.5	7651.5	599.1	12.7717
70	China	Asia	1994	1997	120.72	36.98	8.5	NA	675.1	1.58	135	9253.5	641.25	14.4304
70	China	Asia	1994	1997	120.72	36.98	8.5	NA	675.1	1.58	202.5	9513	684	13.9079
70	China	Asia	1994	1997	120.72	36.98	8.5	NA	675.1	1.58	270	8613	716.25	12.0251
70	China	Asia	1994	1997	120.72	36.98	8.5	NA	675.1	1.58	337.5	8469	768.9	11.0144
71	China	Asia	2013	2013	116.29	39.41	NA	8.8	NA	NA	80	4096.7	526.88	7.78
71	China	Asia	2013	2013	116.29	39.41	NA	8.8	NA	NA	80	5562.1	509.18	10.93
71	China	Asia	2013	2013	116.29	39.41	NA	8.8	NA	NA	80	5215.1	526.9	9.91
71	China	Asia	2013	2013	116.29	39.41	NA	8.8	NA	NA	80	5050.5	474.03	10.66
71	China	Asia	2013	2013	116.29	39.41	NA	8.8	NA	NA	80	5221.1	485.11	10.76
71	China	Asia	2013	2013	116.29	39.41	NA	8.8	NA	NA	80	5709.1	548.31	10.62
71	China	Asia	2013	2013	116.29	39.41	NA	8.8	NA	NA	80	3624.3	467.19	9.02
71	China	Asia	2013	2013	116.29	39.41	NA	8.8	NA	NA	80	3862	496.7	9.05
71	China	Asia	2013	2013	116.29	39.41	NA	8.8	NA	NA	80	4219.6	456.71	10.76
72	China	Asia	2010	2013	116.95	37.58	10.62	NA	464	1.43	NA	6891	433.5	16.1
72	China	Asia	2010	2013	116.95	37.58	10.62	NA	464	1.43	NA	6409	438.3	14.8
72	China	Asia	2010	2013	116.95	37.58	10.62	NA	464	1.43	NA	7559	443.4	17.2
72	China	Asia	2010	2013	116.95	37.58	10.62	NA	464	1.43	NA	6727	441.9	15.4
72	China	Asia	2010	2013	116.95	37.58	10.62	NA	464	1.43	NA	3941.67	474.9	8.3
72	China	Asia	2010	2013	116.95	37.58	10.62	NA	464	1.43	NA	6672.5	425	15.7
72	China	Asia	2010	2013	116.95	37.58	10.62	NA	464	1.43	NA	7358.02	440.6	16.7
72	China	Asia	2010	2013	116.95	37.58	10.62	NA	464	1.43	NA	7739.04	420.6	18.4
72	China	Asia	2010	2013	116.95	37.58	10.62	NA	464	1.43	NA	7869.4	401.5	19.6
72	China	Asia	2010	2013	116.95	37.58	10.62	NA	464	1.43	NA	5391.2	468.8	11.5
72	China	Asia	2010	2013	116.95	37.58	10.62	NA	464	1.43	NA	6889.4	465.5	14.8
72	China	Asia	2010	2013	116.95	37.58	10.62	NA	464	1.43	NA	7808.86	438.7	17.8
72	China	Asia	2010	2013	116.95	37.58	10.62	NA	464	1.43	NA	7304	440	16.6
72	China	Asia	2010	2013	116.95	37.58	10.62	NA	464	1.43	NA	8055.45	413.1	19.5
73	China	Asia	2009	2010	120.42	36.15	NA	NA	465.2	NA	60	10190.4	483.507	21.076
74	China	Asia	2012~2013	2014	114.84	36.58	14.2	8.3	268	1.36	140	10100	292.754	34.5
74	China	Asia	2012~2013	2014	114.84	36.58	14.2	8.3	268	1.36	140	10200	329.032	31
74	China	Asia	2012~2013	2014	114.84	36.58	14.2	8.3	286	1.36	140	11100	360.39	30.8
74	China	Asia	2012~2013	2014	114.84	36.58	14.2	8.3	286	1.36	140	11100	378.84	29.3
74	China	Asia	2012~2013	2014	114.84	36.58	14.2	8.3	285	1.36	150	7860	305.837	25.7
74	China	Asia	2012~2013	2014	114.84	36.58	14.2	8.3	152	1.36	90	6140	311.675	19.7
74	China	Asia	2012~2013	2014	114.84	36.58	14.2	8.3	285	1.36	150	7880	363.134	21.7
74	China	Asia	2012~2013	2014	114.84	36.58	14.2	8.3	163	1.36	90	9660	378.824	25.5
74	China	Asia	2012~2013	2014	114.84	36.58	14.2	8.3	333	1.36	150	8840	387.719	22.8
74	China	Asia	2012~2013	2014	114.84	36.58	14.2	8.3	114	1.36	90	5250	282.258	18.6
74	China	Asia	2012~2013	2014	114.84	36.58	14.2	8.3	333	1.36	150	9070	367.206	24.7
74	China	Asia	2012~2013	2014	114.84	36.58	14.2	8.3	114	1.36	90	5220	271.875	19.2
75	China	Asia	2004-2005	2012	114.84	36.58	10.3	8.5	342.5	NA	75	5733	294	19.5
75	China	Asia	2004-2005	2012	114.84	36.58	10.3	8.5	342.5	NA	75	5834.4	286	20.4
75	China	Asia	2005-2006	2012	114.84	36.58	10.3	8.5	268	NA	115	6804	252	27
75	China	Asia	2005-2006	2012	114.84	36.58	10.3	8.5	268	NA	115	7958.7	239	33.3
75	China	Asia	2006-2007	2012	114.84	36.58	10.3	8.5	277.4	NA	150	7537.4	338	22.3
75	China	Asia	2006-2007	2012	114.84	36.58	10.3	8.5	277.4	NA	120	7992	296	27
75	China	Asia	2007-2008	2012	114.84	36.58	10.3	8.5	277.3	NA	90	8587	310	27.7
75	China	Asia	2007-2008	2012	114.84	36.58	10.3	8.5	277.3	NA	75	8949	314	28.5
75	China	Asia	2008-2009	2012	114.84	36.58	10.3	8.5	304.8	NA	110	7379.4	294	25.1
75	China	Asia	2008-2009	2012	114.84	36.58	10.3	8.5	304.8	NA	110	7680	300	25.6
75	China	Asia	2009-2010	2012	114.84	36.58	10.3	8.5	326.5	NA	60	6938.4	294	23.6
75	China	Asia	2009-2010	2012	114.84	36.58	10.3	8.5	326.5	NA	60	6982.5	285	24.5
76	China	Asia	2009	2014	117.98	36.97	18.75	7.71	318.9	1.52	75	5364	315.529	17
77	China	Asia	2011	2012	115.58	34.52	9.22	NA	426.2	NA	75	5916.9	390.9	15.14
77	China	Asia	2011	2012	115.58	34.52	9.22	NA	426.2	NA	75	6599.7	436.57	15.12
77	China	Asia	2011	2012	115.58	34.52	9.22	NA	426.2	NA	75	7761.6	441.96	17.56
78	China	Asia	2012	2014	115.07	34.45	NA	NA	NA	1.47	NA	8426.5	320.6	26.3
78	China	Asia	2012	2014	115.07	34.45	NA	NA	NA	1.47	NA	8642	305.9	28.3
78	China	Asia	2012	2014	115.07	34.45	NA	NA	NA	1.47	NA	8025.2	331.9	24.2
79	China	Asia	2006	2009	115.07	34.45	9.8	NA	NA	1.4	NA	9733.4	432.596	22.5
79	China	Asia	2006	2009	115.07	34.45	9.8	NA	NA	1.4	NA	8093.5	278.223	29.09
79	China	Asia	2006	2009	115.07	34.45	9.8	NA	NA	1.4	NA	9259.3	315.479	29.35
79	China	Asia	2007	2009	115.07	34.45	9.8	NA	NA	1.4	NA	9860.6	423.565	23.28
79	China	Asia	2007	2009	115.07	34.45	9.8	NA	NA	1.4	NA	8145.4	274.533	29.67
79	China	Asia	2007	2009	115.07	34.45	9.8	NA	NA	1.4	NA	9339.5	320.175	29.17
79	China	Asia	2008	2009	115.07	34.45	9.8	NA	NA	1.4	NA	9813.7	441.462	22.23
79	China	Asia	2008	2009	115.07	34.45	9.8	NA	NA	1.4	NA	8076.4	276.684	29.19
79	China	Asia	2008	2009	115.07	34.45	9.8	NA	NA	1.4	NA	9401.4	318.584	29.51
80	China	Asia	2007	2015	115.78	37.73	NA	NA	NA	1.378	75	8883.72	315.026	28.2
80	China	Asia	2007	2015	115.78	37.73	NA	NA	NA	1.378	75	8574.71	446.599	19.2
80	China	Asia	2007	2015	115.78	37.73	NA	NA	NA	1.378	75	8157.71	365.817	22.3
80	China	Asia	2007	2015	115.78	37.73	NA	NA	NA	1.378	75	7550.36	371.939	20.3
80	China	Asia	2007	2015	115.78	37.73	NA	NA	NA	1.378	75	7218.96	294.651	24.5
80	China	Asia	2007	2015	115.78	37.73	NA	NA	NA	1.378	75	9142.81	384.152	23.8
81	China	Asia	2001	2002	114.47	37.97	NA	NA	217	NA	75	7282.5	275.7	26.4
81	China	Asia	2001	2002	114.47	37.97	NA	NA	217	NA	135	7356	300.65	24.5
81	China	Asia	2001	2002	114.47	37.97	NA	NA	217	NA	195	8010	327	24.5
81	China	Asia	2001	2002	114.47	37.97	NA	NA	217	NA	255	8098.5	361	22.4
81	China	Asia	2001	2002	114.47	37.97	NA	NA	217	NA	315	7950	406.1	19.6
82	China	Asia	1997	2004	114.47	37.97	13.6	NA	165.2	1.41	180	5859	349.4	16.8
82	China	Asia	1997	2004	114.47	37.97	NA	NA	165.2	1.41	120	5611	275.2	20.3
82	China	Asia	1997	2004	114.47	37.97	NA	NA	165.2	1.41	60	4114.5	220.9	18.6
82	China	Asia	1998	2004	114.47	37.97	NA	NA	184.2	1.41	180	7118.4	371	19.2
82	China	Asia	1998	2004	114.47	37.97	NA	NA	184.2	1.41	120	6659	364.6	18.3
82	China	Asia	2002	2004	114.47	37.97	NA	NA	184.2	1.41	60	5233.7	290.4	18
82	China	Asia	1999	2004	114.47	37.97	NA	NA	273	1.41	315	8609	429.9	20
82	China	Asia	1999	2004	114.47	37.97	NA	NA	273	1.41	255	8834	399.9	22.1
82	China	Asia	1999	2004	114.47	37.97	NA	NA	273	1.41	195	8131	366.9	22.2
82	China	Asia	1999	2004	114.47	37.97	NA	NA	273	1.41	135	7761	341.1	22.8
82	China	Asia	1999	2004	114.47	37.97	NA	NA	273	1.41	75	7619	337.8	22.6
82	China	Asia	2000	2004	114.47	37.97	NA	NA	215.6	1.41	340	7938	412.3	19.3
82	China	Asia	2000	2004	114.47	37.97	NA	NA	215.6	1.41	270	8010	389.7	20.6
82	China	Asia	2000	2004	114.47	37.97	NA	NA	215.6	1.41	210	7356	352	20.9
82	China	Asia	2000	2004	114.47	37.97	NA	NA	215.6	1.41	150	7282	350.3	20.8
82	China	Asia	2000	2004	114.47	37.97	NA	NA	215.6	1.41	75	5952	243.4	24.5
82	China	Asia	2001	2004	114.47	37.97	NA	NA	284.8	1.41	375	5650.5	416.2	13.4
82	China	Asia	2001	2004	114.47	37.97	NA	NA	284.8	1.41	300	5812.5	402.6	14.4
82	China	Asia	2001	2004	114.47	37.97	NA	NA	284.8	1.41	225	5544	386	14.4
82	China	Asia	2001	2004	114.47	37.97	NA	NA	284.8	1.41	150	5455.5	384.4	14.2
82	China	Asia	2001	2004	114.47	37.97	NA	NA	284.8	1.41	75	5539.5	374.9	14.8
83	China	Asia	2003	2007	116.6	37.83	NA	NA	352	NA	NA	7145.8	409.3	17.5
83	China	Asia	2003	2007	116.6	37.83	NA	NA	352	NA	NA	7369.7	422.5	17.4
83	China	Asia	2003	2007	116.6	37.83	NA	NA	352	NA	NA	7542.5	434.1	17.4
83	China	Asia	2003	2007	116.6	37.83	NA	NA	352	NA	NA	7626.5	438.2	17.4
83	China	Asia	2003	2007	116.6	37.83	NA	NA	352	NA	NA	7695.5	444	17.3
83	China	Asia	2003	2007	116.6	37.83	NA	NA	352	NA	NA	7738.4	452.7	17.1
83	China	Asia	2004	2007	116.6	37.83	NA	NA	352	NA	NA	6973.3	389.4	17.9
83	China	Asia	2004	2007	116.6	37.83	NA	NA	352	NA	NA	7170	400.5	17.9
83	China	Asia	2004	2007	116.6	37.83	NA	NA	352	NA	NA	7307.4	416.1	17.6
83	China	Asia	2004	2007	116.6	37.83	NA	NA	352	NA	NA	7439.1	422.1	17.6
83	China	Asia	2004	2007	116.6	37.83	NA	NA	352	NA	NA	7503.4	435.8	17.2
83	China	Asia	2004	2007	116.6	37.83	NA	NA	352	NA	NA	7540.1	443.4	17
83	China	Asia	2005	2007	116.6	37.83	NA	NA	352	NA	NA	7466.3	419.5	17.8
83	China	Asia	2005	2007	116.6	37.83	NA	NA	352	NA	NA	7668.4	430.4	17.8
83	China	Asia	2005	2007	116.6	37.83	NA	NA	352	NA	NA	7792.2	442.9	17.6
83	China	Asia	2005	2007	116.6	37.83	NA	NA	352	NA	NA	7855.8	453.5	17.3
83	China	Asia	2005	2007	116.6	37.83	NA	NA	352	NA	NA	7892.6	463	17
83	China	Asia	2005	2007	116.6	37.83	NA	NA	352	NA	NA	7923.2	469.9	16.9
84	China	Asia	2001	2004	114.68	37.88	NA	NA	348.3	NA	125.7	3920	387.9	10.1
84	China	Asia	2001	2004	114.68	37.88	NA	NA	348.3	NA	40	3970	281.3	14.1
84	China	Asia	2002	2004	114.68	37.88	NA	NA	348.3	NA	67.3	6170	358	17.2
85	China	Asia	1982	2005	114.67	37.88	NA	NA	270.7	NA	182	5174.4	378.355	13.5035
85	China	Asia	1983	2005	114.67	37.88	NA	NA	331.5	NA	120	4977.38	357.241	14.0648
85	China	Asia	1984	2005	114.67	37.88	NA	NA	309.5	NA	120	5232.62	397.424	13.139
85	China	Asia	1985-1986	2005	114.67	37.88	NA	NA	209.9	NA	180	5340.66	400.116	13.0975
85	China	Asia	1986-1987	2005	114.67	37.88	NA	NA	286.2	NA	120	5094.62	359.845	14.034
85	China	Asia	1987-1988	2005	114.67	37.88	NA	NA	401.6	NA	94	4695.94	397.293	11.7417
85	China	Asia	1988 -1989	2005	114.67	37.88	NA	NA	346.2	NA	46	6357.16	344.432	18.1846
85	China	Asia	1989-1990	2005	114.67	37.88	NA	NA	440.2	NA	65	6350.97	363.272	17.299
85	China	Asia	1990-1991	2005	114.67	37.88	NA	NA	141.8	NA	288	4687.82	350.638	13.2516
85	China	Asia	1991-1992	2005	114.67	37.88	NA	NA	210.3	NA	60	6283.73	369.207	16.9212
85	China	Asia	1992-1993	2005	114.67	37.88	NA	NA	420.9	NA	60	6233.86	374.907	16.5715
85	China	Asia	1993-1994	2005	114.67	37.88	NA	NA	167.6	NA	280	7742.58	388.822	19.8259
85	China	Asia	1994-1995	2005	114.67	37.88	NA	NA	446	NA	60	7714.47	388.78	19.4896
85	China	Asia	1995-1996	2005	114.67	37.88	NA	NA	708.6	NA	60	7446.44	386.817	19.1533
85	China	Asia	1996-1997	2005	114.67	37.88	NA	NA	165.2	NA	300	7554.69	372.273	20.3979
85	China	Asia	1997-1998	2005	114.67	37.88	NA	NA	184.2	NA	270	7646.24	413.277	18.5477
85	China	Asia	1998-1999	2005	114.67	37.88	NA	NA	273	NA	250	7939.85	401.194	19.9933
85	China	Asia	1999-2000	2005	114.67	37.88	NA	NA	337	NA	60	8560.2	390.203	21.8677
85	China	Asia	2000-2001	2005	114.67	37.88	NA	NA	217	NA	180	7927.11	390.157	20.3657
85	China	Asia	2001-2002	2005	114.67	37.88	NA	NA	304.5	NA	120	7724.72	384.643	20.0027
85	China	Asia	1982	2005	114.67	37.88	NA	NA	NA	NA	NA	5116	377.673	13.5461
85	China	Asia	1985-1990	2005	114.67	37.88	NA	NA	NA	NA	NA	5018	372.991	13.4534
85	China	Asia	1990-1994	2005	114.67	37.88	NA	NA	NA	NA	NA	5956	370.894	16.0585
85	China	Asia	1994-1998	2005	114.67	37.88	NA	NA	NA	NA	NA	7622	390.287	19.5292
85	China	Asia	1998-2002	2005	114.67	37.88	NA	NA	NA	NA	NA	8097	391.549	20.6794
86	China	Asia	1998	2006	114.67	37.88	NA	NA	NA	NA	120	5241.85	290	18.0753
86	China	Asia	1999	2006	114.67	37.88	NA	NA	192	NA	135	7158.55	338	21.1791
86	China	Asia	2000	2006	114.67	37.88	NA	NA	290	NA	135	6412.12	325	19.7296
86	China	Asia	2001	2006	114.67	37.88	NA	NA	348	NA	120	5984.38	243	24.6271
86	China	Asia	2002	2006	114.67	37.88	NA	NA	217	NA	120	5571.85	375	14.8583
86	China	Asia	2003	2006	114.67	37.88	NA	NA	288	NA	90	6737.46	289	23.313
86	China	Asia	2004	2006	114.67	37.88	NA	NA	312	NA	90	6795.26	358	18.9812
86	China	Asia	2005	2006	114.67	37.88	NA	NA	427	NA	120	8218.77	335	24.5336
86	China	Asia	1998	2006	114.67	37.88	NA	NA	NA	NA	240	7016.43	371	18.9122
86	China	Asia	1999	2006	114.67	37.88	NA	NA	192	NA	180	8546.2	431	19.8288
86	China	Asia	2000	2006	114.67	37.88	NA	NA	290	NA	180	7610.12	406	18.7441
86	China	Asia	2001	2006	114.67	37.88	NA	NA	348	NA	300	7895.55	411	19.2106
86	China	Asia	2002	2006	114.67	37.88	NA	NA	217	NA	240	5582	422	13.2275
86	China	Asia	2003	2006	114.67	37.88	NA	NA	288	NA	180	6736.62	372	18.1092
86	China	Asia	2004	2006	114.67	37.88	NA	NA	312	NA	120	7196.59	396	18.1732
86	China	Asia	2005	2006	114.67	37.88	NA	NA	427	NA	180	9189.19	418	21.9837
87	China	Asia	1980	2011	114.67	37.88	NA	NA	NA	NA	NA	5110.81	373.235	13.6933
87	China	Asia	1981	2011	114.67	37.88	NA	NA	NA	NA	NA	4792.82	384.96	12.4502
87	China	Asia	1982	2011	114.67	37.88	NA	NA	NA	NA	NA	3895.34	368.366	10.5747
87	China	Asia	1983	2011	114.67	37.88	NA	NA	NA	NA	NA	5072.66	377.481	13.4382
87	China	Asia	1984	2011	114.67	37.88	NA	NA	NA	NA	NA	4997.61	357.834	13.9663
87	China	Asia	1985	2011	114.67	37.88	NA	NA	NA	NA	NA	5249.69	396.579	13.2374
87	China	Asia	1986	2011	114.67	37.88	NA	NA	NA	NA	NA	5352.2	405.253	13.2071
87	China	Asia	1987	2011	114.67	37.88	NA	NA	NA	NA	NA	5062.23	359.902	14.0656
87	China	Asia	1988	2011	114.67	37.88	NA	NA	NA	NA	NA	4669.44	400.385	11.6624
87	China	Asia	1989	2011	114.67	37.88	NA	NA	NA	NA	NA	6304.69	344.577	18.2969
87	China	Asia	1990	2011	114.67	37.88	NA	NA	NA	NA	NA	6332.46	368.068	17.2046
87	China	Asia	1991	2011	114.67	37.88	NA	NA	NA	NA	NA	4659.28	353.218	13.191
87	China	Asia	1992	2011	114.67	37.88	NA	NA	NA	NA	NA	6275.85	371.478	16.8943
87	China	Asia	1993	2011	114.67	37.88	NA	NA	NA	NA	NA	6200.81	374.929	16.5386
87	China	Asia	1994	2011	114.67	37.88	NA	NA	NA	NA	NA	7733.26	391.011	19.7776
87	China	Asia	1995	2011	114.67	37.88	NA	NA	NA	NA	NA	7611.49	389.668	19.5332
87	China	Asia	1996	2011	114.67	37.88	NA	NA	NA	NA	NA	7414.98	385.273	19.246
87	China	Asia	1997	2011	114.67	37.88	NA	NA	NA	NA	NA	7629.65	373.035	20.4529
87	China	Asia	1998	2011	114.67	37.88	NA	NA	NA	NA	NA	7694.79	411.341	18.7066
87	China	Asia	1999	2011	114.67	37.88	NA	NA	NA	NA	NA	8816.04	399.978	22.0413
87	China	Asia	2000	2011	114.67	37.88	NA	NA	NA	NA	NA	8619.51	391.224	22.0321
87	China	Asia	2001	2011	114.67	37.88	NA	NA	NA	NA	NA	8021.1	391.19	20.5044
87	China	Asia	2002	2011	114.67	37.88	NA	NA	NA	NA	NA	5805.88	367.185	15.8119
87	China	Asia	2003	2011	114.67	37.88	NA	NA	NA	NA	NA	7057.96	373.686	18.8874
87	China	Asia	2004	2011	114.67	37.88	NA	NA	NA	NA	NA	7272.64	395.431	18.3917
87	China	Asia	2005	2011	114.67	37.88	NA	NA	NA	NA	NA	9244.33	427.206	21.6391
87	China	Asia	2006	2011	114.67	37.88	NA	NA	NA	NA	NA	7356.23	391.001	18.8138
87	China	Asia	2007	2011	114.67	37.88	NA	NA	NA	NA	NA	7234.45	369.178	19.5961
87	China	Asia	2008	2011	114.67	37.88	NA	NA	NA	NA	NA	9336.99	450.619	20.7203
87	China	Asia	2009	2011	114.67	37.88	NA	NA	NA	NA	NA	8775.99	410.933	21.3563
88	China	Asia	2006	2013	114.67	37.88	NA	NA	352	NA	120	7245.28	423.53	17.1069
88	China	Asia	2006	2013	114.67	37.88	NA	NA	352	NA	120	7396.23	533.33	13.868
88	China	Asia	2007	2013	114.67	37.88	NA	NA	352	NA	120	5962.26	305.88	19.4922
88	China	Asia	2007	2013	114.67	37.88	NA	NA	352	NA	120	7320.75	482.35	15.1773
88	China	Asia	2008	2013	114.67	37.88	NA	NA	352	NA	120	8301.89	439.22	18.9014
88	China	Asia	2008	2013	114.67	37.88	NA	NA	352	NA	120	9358.49	482.353	19.4017
88	China	Asia	2009	2013	114.67	37.88	NA	NA	352	NA	120	5811.32	419.61	13.8493
88	China	Asia	2009	2013	114.67	37.88	NA	NA	352	NA	120	6490.57	486.28	13.3474
88	China	Asia	2010	2013	114.67	37.88	NA	NA	352	NA	120	6339.62	278.43	22.7692
88	China	Asia	2010	2013	114.67	37.88	NA	NA	352	NA	120	6641.51	384.31	17.2816
88	China	Asia	2011	2013	114.67	37.88	NA	NA	352	NA	120	6716.98	301.96	22.2446
88	China	Asia	2011	2013	114.67	37.88	NA	NA	352	NA	120	7396.23	513.73	14.3971
88	China	Asia	2012	2013	114.67	37.88	NA	NA	352	NA	120	9886.79	454.9	21.734
88	China	Asia	2012	2013	114.67	37.88	NA	NA	352	NA	120	10188.7	545.1	18.6914
59	China	Asia	1999	NA	114.67	37.88	NA	NA	273	NA	120	8131	367	22.2
59	China	Asia	2000	NA	116.62	37.68	NA	NA	217	NA	225	7974	401	20
89	China	Asia	1999	2003	114.67	37.88	NA	NA	120	NA	184	7119	386	18.4
89	China	Asia	1999	2003	114.67	37.88	NA	NA	120	NA	184	6659	431	15.5
90	China	Asia	1997-2005	2010	114.67	37.88	NA	NA	506	NA	40	6720.5	403.6	16.6
90	China	Asia	1997-2005	2010	114.67	37.88	NA	NA	506	NA	87	8109.5	487.4	16.6
90	China	Asia	1997-2005	2010	114.67	37.88	NA	NA	331	NA	40	5334.4	391.6	13.6
90	China	Asia	1997-2005	2010	114.67	37.88	NA	NA	331	NA	106	7733.6	489.5	15.8
90	China	Asia	1997-2005	2010	114.67	37.88	NA	NA	179	NA	40	4040.8	360.6	11.2
90	China	Asia	1997-2005	2010	114.67	37.88	NA	NA	179	NA	162	7164.4	449.1	16
91	China	Asia	2011	2012	114.67	37.88	NA	NA	302.9	NA	60	10341.3	362.851	28.5
91	China	Asia	2011	2012	114.67	37.88	NA	NA	302.9	NA	60	10104.9	363.484	27.8
91	China	Asia	2011	2012	114.67	37.88	NA	NA	302.9	NA	60	9068.57	362.743	25
91	China	Asia	2011	2012	114.67	37.88	NA	NA	302.9	NA	60	11293.8	363.146	31.1
91	China	Asia	2011	2012	114.67	37.88	NA	NA	302.9	NA	60	11089.1	363.576	30.5
91	China	Asia	2011	2012	114.67	37.88	NA	NA	302.9	NA	60	10485.6	362.822	28.9
91	China	Asia	2011	2012	114.67	37.88	NA	NA	302.9	NA	60	9839.44	363.079	27.1
91	China	Asia	2011	2012	114.67	37.88	NA	NA	302.9	NA	60	10929	363.091	30.1
91	China	Asia	2011	2012	114.67	37.88	NA	NA	302.9	NA	60	9984.02	363.055	27.5
91	China	Asia	2011	2012	114.67	37.88	NA	NA	302.9	NA	60	11209.1	362.753	30.9
92	China	Asia	2008	2010	114.68	37.88	NA	NA	NA	NA	101.3	10485	475.8	22.04
92	China	Asia	2009	2010	114.68	37.88	NA	NA	NA	NA	75	9785.69	451.77	21.66
92	China	Asia	2009	2010	114.68	37.88	NA	NA	NA	NA	75	8155	425.97	19.14
92	China	Asia	2009	2010	114.68	37.88	NA	NA	NA	NA	75	8424	425.97	19.78
93	China	Asia	2012-2013	2015	114.84	38.01	NA	NA	NA	NA	75	9293.7	367.1	25.35
93	China	Asia	2012-2013	2015	114.84	38.01	NA	NA	NA	NA	75	8743.4	371.1	23.4
93	China	Asia	2013-2014	2015	114.84	38.01	NA	NA	NA	NA	150	8046.8	300.7	26.85
93	China	Asia	2013-2014	2015	114.84	38.01	NA	NA	NA	NA	150	7836.5	304.3	25.65
94	China	Asia	2007	2009	114.68	37.88	NA	NA	268.7	NA	60	8697.34	537.869	16.17
94	China	Asia	2007	2009	114.68	37.88	NA	NA	268.7	NA	60	7521.52	538.02	13.98
94	China	Asia	2007	2009	114.68	37.88	NA	NA	268.7	NA	60	7495.9	538.112	13.93
94	China	Asia	2007	2009	114.68	37.88	NA	NA	268.7	NA	60	7324.39	538.163	13.61
94	China	Asia	2007	2009	114.68	37.88	NA	NA	268.7	NA	60	7219.63	537.975	13.42
94	China	Asia	2007	2009	114.68	37.88	NA	NA	268.7	NA	60	7214.31	537.98	13.41
94	China	Asia	2007	2009	114.68	37.88	NA	NA	268.7	NA	60	6966.59	537.96	12.95
94	China	Asia	2007	2009	114.68	37.88	NA	NA	268.7	NA	60	6665.87	538.004	12.39
94	China	Asia	2007	2009	114.68	37.88	NA	NA	268.7	NA	60	6608.86	538.181	12.28
94	China	Asia	2007	2009	114.68	37.88	NA	NA	268.7	NA	60	6247.78	538.138	11.61
95	China	Asia	2010	NA	40787	114.68	NA	NA	283.1	NA	60	11460.7	343.135	33.4
95	China	Asia	2010	NA	40787	114.68	NA	NA	283.1	NA	60	10800.4	342.87	31.5
95	China	Asia	2010	NA	40787	114.68	NA	NA	283.1	NA	60	10724.7	343.74	31.2
95	China	Asia	2010	NA	40787	114.68	NA	NA	283.1	NA	60	10382.4	343.788	30.2
95	China	Asia	2010	NA	40787	114.68	NA	NA	283.1	NA	60	9774.4	342.961	28.5
95	China	Asia	2010	NA	40787	114.68	NA	NA	283.1	NA	60	9356.4	342.725	27.3
95	China	Asia	2010	NA	40787	114.68	NA	NA	283.1	NA	60	8958.2	343.226	26.1
95	China	Asia	2010	NA	40787	114.68	NA	NA	283.1	NA	60	8894.51	343.417	25.9
95	China	Asia	2010	NA	40787	114.68	NA	NA	283.1	NA	60	8702.96	342.636	25.4
95	China	Asia	2010	NA	40787	114.68	NA	NA	283.1	NA	60	8536.4	342.827	24.9
95	China	Asia	2010	NA	40787	114.68	NA	NA	283.1	NA	60	8038.7	343.534	23.4
96	China	Asia	2001	2002	114.68	37.88	NA	NA	217	1.53	133.45	8250	333.8	24.715
96	China	Asia	2001	2002	114.68	37.88	NA	NA	217	1.53	146.8	9255	331.4	27.927
97	China	Asia	1987	2004	114.68	37.88	NA	NA	139.1	1.53	120	5570	366	15.3
97	China	Asia	1987	2004	114.68	37.88	NA	NA	139.1	1.53	120	5090	360.3	14.1
97	China	Asia	1988	2004	114.68	37.88	NA	NA	343.2	1.53	39.6	4780	312	15.3
97	China	Asia	1988	2004	114.68	37.88	NA	NA	343.2	1.53	34.6	4650	338.5	13.8
97	China	Asia	1989	2004	114.68	37.88	NA	NA	243.2	1.53	48	6520	321.7	20.3
97	China	Asia	1989	2004	114.68	37.88	NA	NA	243.2	1.53	46	6320	345	18.3
97	China	Asia	1992	2004	114.68	37.88	NA	NA	210.3	1.53	139.9	6330	342	18.5
97	China	Asia	1992	2004	114.68	37.88	NA	NA	210.3	1.53	148.6	6120	350.4	17.4
97	China	Asia	1993	2004	114.68	37.88	NA	NA	268.3	1.53	68.4	5890	267.5	21.9
97	China	Asia	1993	2004	114.68	37.88	NA	NA	268.3	1.53	72.1	5890	311.2	18.9
97	China	Asia	1997	2004	114.68	37.88	NA	NA	218	1.53	254.5	7240	398.8	18.2
97	China	Asia	1997	2004	114.68	37.88	NA	NA	218	1.53	254.5	6880	444.6	15.5
97	China	Asia	1998	2004	114.68	37.88	NA	NA	75	1.53	202.7	5630	263.3	21.5
97	China	Asia	1998	2004	114.68	37.88	NA	NA	75	1.53	174.6	5620	269.3	19.1
97	China	Asia	2001	2004	114.68	37.88	NA	NA	217	1.53	146.8	7370	331.4	22.2
97	China	Asia	2001	2004	114.68	37.88	NA	NA	217	1.53	133.5	6530	333.8	19.6
97	China	Asia	2002	2004	114.68	37.88	NA	NA	287	1.53	240	4900	367.8	13.3
97	China	Asia	2002	2004	114.68	37.88	NA	NA	287	1.53	225	4850	425.6	11.4
97	China	Asia	2003	2004	114.68	37.88	NA	NA	212	1.53	70	6800	330.5	20.6
97	China	Asia	2003	2004	114.68	37.88	NA	NA	212	1.53	70	6630	329	20.2
98	China	Asia	1997	2009	114.68	37.88	12	NA	165.2	1.53	70	5237.52	268.591	19.5
98	China	Asia	1997	2009	114.68	37.88	12	NA	165.2	1.53	70	5820.36	323.353	18
98	China	Asia	1998	2009	114.68	37.88	12	NA	184.2	1.53	70	5820.36	318.052	18.3
98	China	Asia	1998	2009	114.68	37.88	12	NA	184.2	1.53	70	6882.24	372.013	18.5
98	China	Asia	1998	2009	114.68	37.88	12	NA	184.2	1.53	70	7049.9	361.533	19.5
98	China	Asia	1999	2009	114.68	37.88	12	NA	273	1.53	70	7632.73	331.858	23
98	China	Asia	1999	2009	114.68	37.88	12	NA	273	1.53	70	7832.34	340.537	23
98	China	Asia	1999	2009	114.68	37.88	12	NA	273	1.53	70	8127.74	361.233	22.5
98	China	Asia	1999	2009	114.68	37.88	12	NA	273	1.53	70	8902.2	395.653	22.5
98	China	Asia	1999	2009	114.68	37.88	12	NA	273	1.53	70	8686.63	427.913	20.3
98	China	Asia	2001	2009	114.68	37.88	12	NA	217	1.53	70	6027.94	243.062	24.8
98	China	Asia	2001	2009	114.68	37.88	12	NA	217	1.53	70	7281.44	343.464	21.2
98	China	Asia	2001	2009	114.68	37.88	12	NA	217	1.53	70	7401.2	349.113	21.2
98	China	Asia	2001	2009	114.68	37.88	12	NA	217	1.53	70	8055.89	385.449	20.9
98	China	Asia	2001	2009	114.68	37.88	12	NA	217	1.53	70	7960.08	406.127	19.6
98	China	Asia	2002	2009	114.68	37.88	12	NA	288.5	1.53	70	5612.77	348.619	16.1
98	China	Asia	2002	2009	114.68	37.88	12	NA	288.5	1.53	70	5532.93	347.983	15.9
98	China	Asia	2002	2009	114.68	37.88	12	NA	288.5	1.53	70	5604.79	376.16	14.9
98	China	Asia	2002	2009	114.68	37.88	12	NA	288.5	1.53	70	5820.36	395.943	14.7
98	China	Asia	2002	2009	114.68	37.88	12	NA	288.5	1.53	70	5748.5	399.201	14.4
98	China	Asia	2003	2009	114.68	37.88	12	NA	319.4	1.53	70	6746.51	360.776	18.7
98	China	Asia	2003	2009	114.68	37.88	12	NA	319.4	1.53	70	7057.88	369.523	19.1
98	China	Asia	2003	2009	114.68	37.88	12	NA	319.4	1.53	70	6762.48	363.574	18.6
98	China	Asia	2004	2009	114.68	37.88	12	NA	457.9	1.53	70	6770.46	354.474	19.1
98	China	Asia	2004	2009	114.68	37.88	12	NA	457.9	1.53	70	6970.06	368.786	18.9
98	China	Asia	2004	2009	114.68	37.88	12	NA	457.9	1.53	70	7273.45	388.955	18.7
98	China	Asia	2005	2009	114.68	37.88	12	NA	328.5	1.53	70	8199.6	327.984	25
98	China	Asia	2005	2009	114.68	37.88	12	NA	328.5	1.53	70	8327.35	351.365	23.7
98	China	Asia	2005	2009	114.68	37.88	12	NA	328.5	1.53	70	8479.04	368.654	23
98	China	Asia	2005	2009	114.68	37.88	12	NA	328.5	1.53	70	9269.46	413.815	22.4
98	China	Asia	2005	2009	114.68	37.88	12	NA	328.5	1.53	70	9277.45	410.507	22.6
99	China	Asia	2013	2014	116	40	NA	NA	367.8	NA	60	10374.9	445.7	23.49
99	China	Asia	2013	2014	116	40	NA	NA	367.8	NA	30	9889	418.4	23.59
99	China	Asia	2013	2014	116	40	NA	NA	367.8	NA	30	9670.9	412.2	23.46
100	China	Asia	2006	2010	117.15	36.17	NA	NA	525	NA	85	8111	604.88	13.41
100	China	Asia	2006	2010	117.15	36.17	NA	NA	525	NA	85	8442	604.44	13.97
100	China	Asia	2006	2010	117.15	36.17	NA	NA	525	NA	85	8357	605.85	13.77
100	China	Asia	2006	2010	117.15	36.17	NA	NA	525	NA	85	9026	606.17	14.89
100	China	Asia	2006	2010	117.15	36.17	NA	NA	525	NA	85	7708	605.04	12.74
101	China	Asia	2010	2010.05	117.05	35.63	16.7	NA	479	NA	75	5700	348	19
101	China	Asia	2010	2010.05	117.05	35.63	16.7	NA	479	NA	75	9000	344	26
101	China	Asia	2010	2010.05	117.05	35.63	16.7	NA	479	NA	75	13720	395	30
101	China	Asia	2010	2010.05	117.05	35.63	16.7	NA	479	NA	75	10900	367	27
101	China	Asia	2010	2010.05	117.05	35.63	16.7	NA	570	NA	75	6739	322	20
101	China	Asia	2010	2010.05	117.05	35.63	16.7	NA	606	NA	75	8785	346	26
101	China	Asia	2010	2010.05	117.05	35.63	16.7	NA	606	NA	75	13779	387	29
101	China	Asia	2010	2010.05	117.05	35.63	16.7	NA	606	NA	75	10929	363	27
102	China	Asia	2005	2008	117.15	36.17	12.9	NA	525	NA	85	8815	605.01	14.57
102	China	Asia	2005	2008	117.15	36.17	12.9	NA	525	NA	85	9909	604.945	16.38
102	China	Asia	2005	2008	117.15	36.17	12.9	NA	525	NA	85	10794	606.745	17.79
102	China	Asia	2005	2008	117.15	36.17	12.9	NA	525	NA	85	10868	604.449	17.98
102	China	Asia	2005	2008	117.15	36.17	12.9	NA	525	NA	85	11215	606.216	18.5
103	China	Asia	2013	2014	117.15	36.17	NA	NA	441.5	NA	94.7	8763	564.626	15.52
103	China	Asia	2013	2014	117.15	36.17	NA	NA	441.5	NA	75.76	9202.5	544.205	16.91
103	China	Asia	2013	2014	117.15	36.17	NA	NA	441.5	NA	75.76	9758.7	536.782	18.18
104	China	Asia	2011	2014	114.47	34.52	11.98	NA	NA	1.32	NA	6732	265	25.35
104	China	Asia	2011	2014	114.47	34.52	11.98	NA	NA	1.32	NA	7165.5	271	26.4
104	China	Asia	2011	2014	114.47	34.52	11.98	NA	NA	1.32	NA	7249.5	283	25.65
104	China	Asia	2011	2014	114.47	34.52	11.98	NA	NA	1.32	NA	7386	295	25.05
104	China	Asia	2011	2014	114.47	34.52	11.98	NA	NA	1.32	NA	7480.5	282	26.55
104	China	Asia	2011	2014	114.47	34.52	11.98	NA	NA	1.32	NA	7830	278	28.2
104	China	Asia	2011	2014	114.47	34.52	11.98	NA	NA	1.32	NA	7783.5	280	27.75
104	China	Asia	2011	2014	114.47	34.52	11.98	NA	NA	1.32	NA	8421	306	25.5
104	China	Asia	2011	2014	114.47	34.52	11.98	NA	NA	1.32	NA	7803	316	26.7
104	China	Asia	2011	2014	114.47	34.52	11.98	NA	NA	1.32	NA	7573.5	291	26.1
104	China	Asia	2011	2014	114.47	34.52	11.98	NA	NA	1.32	NA	8125.5	288	27.3
104	China	Asia	2011	2014	114.47	34.52	11.98	NA	NA	1.32	NA	7878	285	27.15
104	China	Asia	2011	2014	114.47	34.52	11.98	NA	NA	1.32	NA	7720.5	312	26.1
105	China	Asia	2011	2013	116.69	39.97	15.6	NA	482.4	1.53	135	10890	557.7	19.5
105	China	Asia	2011	2013	116.69	39.97	15.6	NA	482.4	1.53	135	10710	552.8	19.4
105	China	Asia	2011	2013	116.69	39.97	15.6	NA	482.4	1.53	67.5	11310	511.4	22.1
106	China	Asia	2011	2014	113.15	34.95	9.17	NA	NA	1.31	68.9	6233.76	532.8	11.7
106	China	Asia	2011	2014	113.15	34.95	9.17	NA	NA	1.31	68.9	6189.76	533.6	11.6
106	China	Asia	2011	2014	113.15	34.95	9.17	NA	NA	1.31	68.9	7218.68	568.4	12.7
106	China	Asia	2011	2014	113.15	34.95	9.17	NA	NA	1.31	68.9	6723.99	574.7	11.7
106	China	Asia	2011	2014	113.15	34.95	9.17	NA	NA	1.31	68.9	7091.2	554	12.8
106	China	Asia	2011	2014	113.15	34.95	9.17	NA	NA	1.31	68.9	6390.27	575.7	11.1
106	China	Asia	2012	2014	113.15	34.95	9.17	NA	NA	1.31	127.53	6787.7	329.5	20.6
106	China	Asia	2012	2014	113.15	34.95	9.17	NA	NA	1.31	127.53	6641.76	328.8	20.2
106	China	Asia	2012	2014	113.15	34.95	9.17	NA	NA	1.31	127.53	7817.94	334.1	23.4
106	China	Asia	2012	2014	113.15	34.95	9.17	NA	NA	1.31	127.53	7419.24	334.2	22.2
106	China	Asia	2012	2014	113.15	34.95	9.17	NA	NA	1.31	127.53	7368.14	333.4	22.1
106	China	Asia	2012	2014	113.15	34.95	9.17	NA	NA	1.31	127.53	7332	352.5	20.8
106	China	Asia	2011	2014	113.15	34.95	9.17	NA	NA	1.31	68.9	6200	758.9	8.16972
106	China	Asia	2011	2014	113.15	34.95	9.17	NA	NA	1.31	68.9	6200	755.3	8.20866
106	China	Asia	2011	2014	113.15	34.95	9.17	NA	NA	1.31	68.9	7200	806.2	8.93079
106	China	Asia	2011	2014	113.15	34.95	9.17	NA	NA	1.31	68.9	6700	806.2	8.31059
106	China	Asia	2011	2014	113.15	34.95	9.17	NA	NA	1.31	68.9	7100	794.7	8.93419
106	China	Asia	2011	2014	113.15	34.95	9.17	NA	NA	1.31	68.9	6400	811.2	7.88955
106	China	Asia	2012	2014	113.15	34.95	9.17	NA	NA	1.31	127.53	6800	679.5	10.0074
106	China	Asia	2012	2014	113.15	34.95	9.17	NA	NA	1.31	127.53	6700	675.8	9.91418
106	China	Asia	2012	2014	113.15	34.95	9.17	NA	NA	1.31	127.53	7800	686.8	11.357
106	China	Asia	2012	2014	113.15	34.95	9.17	NA	NA	1.31	127.53	7400	684.1	10.8171
106	China	Asia	2012	2014	113.15	34.95	9.17	NA	NA	1.31	127.53	7800	685.5	11.3786
106	China	Asia	2012	2014	113.15	34.95	9.17	NA	NA	1.31	127.53	7000	700	10
107	China	Asia	2008	2012	115.3	37.82	NA	NA	364	NA	60	6168	411	15.2
107	China	Asia	2008	2012	115.3	37.82	NA	NA	364	NA	60	7277	435	17.9
107	China	Asia	2008	2012	115.3	37.82	NA	NA	364	NA	60	8919	429	22.2
107	China	Asia	2008	2012	115.3	37.82	NA	NA	364	NA	120	6542	405	14.2
107	China	Asia	2008	2012	115.3	37.82	NA	NA	364	NA	120	7591	406	17.9
107	China	Asia	2008	2012	115.3	37.82	NA	NA	364	NA	120	8806	408	20.4
107	China	Asia	2008	2012	115.3	37.82	NA	NA	364	NA	120	9386	424	21.6
107	China	Asia	2008	2012	115.3	37.82	NA	NA	364	NA	120	9739	461	22.7
107	China	Asia	2008	2012	115.3	37.82	NA	NA	364	NA	120	8644	431	21.1
107	China	Asia	2009	2012	115.3	37.82	NA	NA	470	NA	60	5122	389	13.2
107	China	Asia	2009	2012	115.3	37.82	NA	NA	470	NA	60	5754	390	15.5
107	China	Asia	2009	2012	115.3	37.82	NA	NA	470	NA	60	7830	392	20.2
107	China	Asia	2009	2012	115.3	37.82	NA	NA	470	NA	120	5871	382	14.7
107	China	Asia	2009	2012	115.3	37.82	NA	NA	470	NA	120	6044	388	15.2
107	China	Asia	2009	2012	115.3	37.82	NA	NA	470	NA	120	8235	394	20.8
107	China	Asia	2009	2012	115.3	37.82	NA	NA	470	NA	120	9490	407	23.6
107	China	Asia	2009	2012	115.3	37.82	NA	NA	470	NA	120	9787	415	25.1
107	China	Asia	2009	2012	115.3	37.82	NA	NA	470	NA	120	8509	396	21.1
107	China	Asia	2010	2012	115.3	37.82	NA	NA	376	NA	60	7344	305	27.2
107	China	Asia	2010	2012	115.3	37.82	NA	NA	376	NA	60	7716	319	24.5
107	China	Asia	2010	2012	115.3	37.82	NA	NA	376	NA	60	7936	334	26.1
107	China	Asia	2010	2012	115.3	37.82	NA	NA	376	NA	120	7326	304	23.1
107	China	Asia	2010	2012	115.3	37.82	NA	NA	376	NA	120	7749	329	24.5
107	China	Asia	2010	2012	115.3	37.82	NA	NA	376	NA	120	8360	325	26.4
107	China	Asia	2010	2012	115.3	37.82	NA	NA	376	NA	120	8727	347	26.5
107	China	Asia	2010	2012	115.3	37.82	NA	NA	376	NA	120	8770	356	25.4
107	China	Asia	2010	2012	115.3	37.82	NA	NA	376	NA	120	8627	344	26.3
108	China	Asia	2007	2011	113.88	35.32	NA	NA	NA	1.35	NA	10480	319.512	32.8
108	China	Asia	2007	2011	113.88	35.32	NA	NA	NA	1.35	NA	10495	391.604	26.8
108	China	Asia	2007	2011	113.88	35.32	NA	NA	NA	1.35	NA	10762.5	381.649	28.2
108	China	Asia	2007	2011	113.88	35.32	NA	NA	NA	1.35	NA	9735	398.975	24.4
108	China	Asia	2007	2011	113.88	35.32	NA	NA	NA	1.35	NA	9560	415.652	23
108	China	Asia	2007	2011	113.88	35.32	NA	NA	NA	1.35	NA	9390	430.734	21.8
108	China	Asia	2007	2011	113.88	35.32	NA	NA	NA	1.35	NA	10172.5	301.855	33.7
108	China	Asia	2007	2011	113.88	35.32	NA	NA	NA	1.35	NA	10065	362.05	27.8
108	China	Asia	2007	2011	113.88	35.32	NA	NA	NA	1.35	NA	10300	382.9	26.9
108	China	Asia	2007	2011	113.88	35.32	NA	NA	NA	1.35	NA	9700	383.399	25.3
108	China	Asia	2007	2011	113.88	35.32	NA	NA	NA	1.35	NA	8635	401.628	21.5
108	China	Asia	2007	2011	113.88	35.32	NA	NA	NA	1.35	NA	8142.5	401.108	20.3
108	China	Asia	2007	2011	113.88	35.32	NA	NA	NA	1.35	NA	9210	285.139	32.3
108	China	Asia	2007	2011	113.88	35.32	NA	NA	NA	1.35	NA	9332.5	297.213	31.4
108	China	Asia	2007	2011	113.88	35.32	NA	NA	NA	1.35	NA	9160	303.311	30.2
108	China	Asia	2007	2011	113.88	35.32	NA	NA	NA	1.35	NA	8702.5	323.513	26.9
108	China	Asia	2007	2011	113.88	35.32	NA	NA	NA	1.35	NA	8220	324.901	25.3
108	China	Asia	2007	2011	113.88	35.32	NA	NA	NA	1.35	NA	7120	337.441	21.1
109	China	Asia	1999	2010	113.88	35.32	NA	NA	NA	NA	240	13750	491.81	28
109	China	Asia	1999	2010	113.88	35.32	NA	NA	NA	NA	210	13360	452.31	29.5
109	China	Asia	1999	2010	113.88	35.32	NA	NA	NA	NA	180	11590	430.01	26.9
109	China	Asia	1999	2010	113.88	35.32	NA	NA	NA	NA	1500	5580	355.04	15.7
109	China	Asia	1999	2010	113.88	35.32	NA	NA	NA	NA	1200	4430	326.6	13.6
109	China	Asia	1999	2010	113.88	35.32	NA	NA	NA	NA	315	13410	474.02	28.3
109	China	Asia	1999	2010	113.88	35.32	NA	NA	NA	NA	270	11640	456.71	25.5
109	China	Asia	1999	2010	113.88	35.32	NA	NA	NA	NA	525	8350	657.33	12.7
109	China	Asia	1999	2010	113.88	35.32	NA	NA	NA	NA	450	6650	627.95	10.6
109	China	Asia	1999	2010	113.88	35.32	NA	NA	NA	NA	210	11760	434.7	27
109	China	Asia	1999	2010	113.88	35.32	NA	NA	NA	NA	180	10710	414.12	25.9
109	China	Asia	2000	2010	113.88	35.32	NA	NA	NA	NA	210	14760	420	35.1
109	China	Asia	2000	2010	113.88	35.32	NA	NA	NA	NA	180	13470	405	33.3
109	China	Asia	2000	2010	113.88	35.32	NA	NA	NA	NA	210	12570	396	31.7
109	China	Asia	2000	2010	113.88	35.32	NA	NA	NA	NA	180	14870	496.5	29.9
109	China	Asia	2000	2010	113.88	35.32	NA	NA	NA	NA	315	12600	391.5	32.2
109	China	Asia	2000	2010	113.88	35.32	NA	NA	NA	NA	270	12650	465	27.2
110	China	Asia	2004	2009	113.88	35.32	10.3	NA	531.5	1.35	NA	10563.9	357.9	29.52
110	China	Asia	2005	2009	113.88	35.32	10.3	NA	394.5	1.35	NA	10234.1	382.79	26.74
111	China	Asia	2008	2010	113.88	35.32	9.7	NA	399.7	NA	51.8	9277	478.196	19.4
111	China	Asia	2008	2010	113.88	35.32	9.7	NA	399.7	NA	51.8	8965	492.582	18.2
111	China	Asia	2008	2010	113.88	35.32	9.7	NA	399.7	NA	35	9004	383.149	23.5
111	China	Asia	2008	2010	113.88	35.32	9.7	NA	399.7	NA	35	8873	405.16	21.9
111	China	Asia	2008	2010	113.88	35.32	9.7	NA	399.7	NA	31.4	8905	356.2	25
111	China	Asia	2008	2010	113.88	35.32	9.7	NA	399.7	NA	31.4	8580	374.672	22.9
112	China	Asia	2008	2011	114.53	35.02	NA	NA	294.4	1.48	NA	9215	413.6	22.28
112	China	Asia	2008	2011	114.53	35.02	11	NA	294.4	1.48	NA	8570	441.98	19.39
112	China	Asia	2008	2011	114.53	35.02	11	NA	294.4	1.48	NA	8857	426.022	20.79
112	China	Asia	2008	2011	114.53	35.02	11	NA	294.4	1.48	NA	7762	372.994	20.81
112	China	Asia	2008	2011	114.53	35.02	11	NA	294.4	1.48	NA	7379	423.837	17.41
112	China	Asia	2008	2011	114.53	35.02	11	NA	294.4	1.48	NA	9547	457.013	20.89
112	China	Asia	2008	2011	114.53	35.02	11	NA	294.4	1.48	NA	8394	509.654	16.47
112	China	Asia	2008	2011	114.53	35.02	11	NA	294.4	1.48	NA	8441	404.65	20.86
112	China	Asia	2009	2011	114.53	35.02	11	NA	387.5	1.48	NA	8836	425.012	20.79
112	China	Asia	2009	2011	114.53	35.02	11	NA	387.5	1.48	NA	9336	424.943	21.97
112	China	Asia	2009	2011	114.53	35.02	11	NA	387.5	1.48	NA	8505	425.037	20.01
112	China	Asia	2009	2011	114.53	35.02	11	NA	387.5	1.48	NA	9568	425.056	22.51
112	China	Asia	2009	2011	114.53	35.02	11	NA	387.5	1.48	NA	8289	425.077	19.5
112	China	Asia	2009	2011	114.53	35.02	11	NA	387.5	1.48	NA	8743	425.036	20.57
112	China	Asia	2009	2011	114.53	35.02	11	NA	387.5	1.48	NA	8355	424.975	19.66
112	China	Asia	2009	2011	114.53	35.02	11	NA	387.5	1.48	NA	8996	424.941	21.17
112	China	Asia	2010	2011	114.53	35.02	11	NA	563.6	1.48	NA	7607	355.301	21.41
112	China	Asia	2010	2011	114.53	35.02	11	NA	563.6	1.48	NA	7722	339.279	22.76
112	China	Asia	2010	2011	114.53	35.02	11	NA	563.6	1.48	NA	7598	390.844	19.44
112	China	Asia	2010	2011	114.53	35.02	11	NA	563.6	1.48	NA	8249	369.745	22.31
112	China	Asia	2010	2011	114.53	35.02	11	NA	563.6	1.48	NA	7663	382.959	20.01
112	China	Asia	2010	2011	114.53	35.02	11	NA	563.6	1.48	NA	6403	366.304	17.48
112	China	Asia	2010	2011	114.53	35.02	11	NA	563.6	1.48	NA	6842	323.193	21.17
112	China	Asia	2010	2011	114.53	35.02	11	NA	563.6	1.48	NA	7814	352.777	22.15
113	China	Asia	1996	1999	114.02	35.26	NA	NA	NA	1.4	75	8734.5	397.023	22
113	China	Asia	1996	1999	114.02	35.26	NA	NA	NA	1.4	78	8207.8	398.437	20.6
113	China	Asia	1996	1999	114.02	35.26	NA	NA	NA	1.4	105	8099	437.784	18.5
114	China	Asia	2007	2015	113.88	35.32	NA	NA	NA	1.38	NA	9532.5	393.8	24.2
114	China	Asia	2007	2015	113.88	35.32	NA	NA	NA	1.38	NA	10762.5	326.6	33
114	China	Asia	2007	2015	113.88	35.32	NA	NA	NA	1.38	NA	10830	350	30.9
114	China	Asia	2007	2015	113.88	35.32	NA	NA	NA	1.38	NA	10590	353.6	30
114	China	Asia	2007	2015	113.88	35.32	NA	NA	NA	1.38	NA	9832.5	361.6	27.2
114	China	Asia	2007	2015	113.88	35.32	NA	NA	NA	1.38	NA	9592.5	388.3	24.7
114	China	Asia	2007	2015	113.88	35.32	NA	NA	NA	1.38	NA	8155	344.9	23.6
114	China	Asia	2007	2015	113.88	35.32	NA	NA	NA	1.38	NA	9622.5	289.5	33.2
114	China	Asia	2007	2015	113.88	35.32	NA	NA	NA	1.38	NA	9652.5	299.7	32.2
114	China	Asia	2007	2015	113.88	35.32	NA	NA	NA	1.38	NA	9645	290.3	33.2
114	China	Asia	2007	2015	113.88	35.32	NA	NA	NA	1.38	NA	9437.5	314.7	30
114	China	Asia	2007	2015	113.88	35.32	NA	NA	NA	1.38	NA	8287.5	323.7	25.6
114	China	Asia	2007	2015	113.88	35.32	NA	NA	NA	1.38	NA	7147.5	289.5	24.7
114	China	Asia	2007	2015	113.88	35.32	NA	NA	NA	1.38	NA	8480	244.5	34.7
114	China	Asia	2007	2015	113.88	35.32	NA	NA	NA	1.38	NA	8762.5	259.2	33.8
114	China	Asia	2007	2015	113.88	35.32	NA	NA	NA	1.38	NA	8462.5	261.4	32.4
114	China	Asia	2007	2015	113.88	35.32	NA	NA	NA	1.38	NA	7942.5	279.2	28.4
114	China	Asia	2007	2015	113.88	35.32	NA	NA	NA	1.38	NA	7367.5	280.9	26.2
114	China	Asia	2008	2015	113.88	35.32	NA	NA	NA	1.38	NA	9116.5	389.7	23.4
114	China	Asia	2008	2015	113.88	35.32	NA	NA	NA	1.38	NA	9497.5	363.7	26.1
114	China	Asia	2008	2015	113.88	35.32	NA	NA	NA	1.38	NA	9703.5	364.4	26.6
114	China	Asia	2008	2015	113.88	35.32	NA	NA	NA	1.38	NA	9609.5	368.8	26.1
114	China	Asia	2008	2015	113.88	35.32	NA	NA	NA	1.38	NA	9462	371.4	25.5
114	China	Asia	2008	2015	113.88	35.32	NA	NA	NA	1.38	NA	9256	378.5	24.5
114	China	Asia	2008	2015	113.88	35.32	NA	NA	NA	1.38	NA	8659	348.5	24.8
114	China	Asia	2008	2015	113.88	35.32	NA	NA	NA	1.38	NA	9244.5	330.2	28
114	China	Asia	2008	2015	113.88	35.32	NA	NA	NA	1.38	NA	9368	340.4	27.5
114	China	Asia	2008	2015	113.88	35.32	NA	NA	NA	1.38	NA	9328	339.1	27.5
114	China	Asia	2008	2015	113.88	35.32	NA	NA	NA	1.38	NA	9157	338.3	27.1
114	China	Asia	2008	2015	113.88	35.32	NA	NA	NA	1.38	NA	8866	343	25.8
114	China	Asia	2008	2015	113.88	35.32	NA	NA	NA	1.38	NA	8414.5	331.9	25.4
114	China	Asia	2008	2015	113.88	35.32	NA	NA	NA	1.38	NA	9212.5	320.8	28.7
114	China	Asia	2008	2015	113.88	35.32	NA	NA	NA	1.38	NA	9334	326.7	28.6
114	China	Asia	2008	2015	113.88	35.32	NA	NA	NA	1.38	NA	9321	327.4	28.5
114	China	Asia	2008	2015	113.88	35.32	NA	NA	NA	1.38	NA	9128	328.5	27.8
114	China	Asia	2008	2015	113.88	35.32	NA	NA	NA	1.38	NA	8742	329.2	26.6
115	China	Asia	1996	1999	114.02	35.26	NA	NA	440.7	NA	52.5	9294.8	504.604	18.42
115	China	Asia	1996	1999	114.02	35.26	NA	NA	440.7	NA	52.5	10189.8	504.695	20.19
115	China	Asia	1996	1999	114.02	35.26	NA	NA	440.7	NA	52.5	9707.9	504.569	19.24
115	China	Asia	1996	1999	114.02	35.26	NA	NA	440.7	NA	52.5	9088.2	504.62	18.01
115	China	Asia	1996	1999	114.02	35.26	NA	NA	440.7	NA	37.5	9157.1	482.46	18.98
115	China	Asia	1996	1999	114.02	35.26	NA	NA	440.7	NA	37.5	9570.2	482.612	19.83
115	China	Asia	1996	1999	114.02	35.26	NA	NA	440.7	NA	37.5	9776.7	482.562	20.26
115	China	Asia	1996	1999	114.02	35.26	NA	NA	440.7	NA	37.5	9019.4	482.579	18.69
115	China	Asia	1996	1999	114.02	35.26	NA	NA	440.7	NA	22.5	9432.5	467.187	20.19
115	China	Asia	1996	1999	114.02	35.26	NA	NA	440.7	NA	22.5	9225.9	467.134	19.75
115	China	Asia	1996	1999	114.02	35.26	NA	NA	440.7	NA	22.5	8606.3	467.226	18.42
115	China	Asia	1996	1999	114.02	35.26	NA	NA	440.7	NA	22.5	8330.9	467.241	17.83
116	China	Asia	2002	2006	114.6	36.93	NA	NA	132.7	NA	150	8401.2	232.16	36.29
116	China	Asia	2002	2006	114.6	36.93	NA	NA	132.7	NA	150	7582.4	251.59	30.14
116	China	Asia	2002	2006	114.6	36.93	NA	NA	132.7	NA	150	7940.1	261.72	30.4
116	China	Asia	2002	2006	114.6	36.93	NA	NA	132.7	NA	150	9469.9	265.09	35.55
116	China	Asia	2002	2006	114.6	36.93	NA	NA	132.7	NA	150	7486.5	257.74	29
116	China	Asia	2002	2006	114.6	36.93	NA	NA	132.7	NA	150	6995.6	264.99	26.43
116	China	Asia	2002	2006	114.6	36.93	NA	NA	132.7	NA	150	9541.2	265.24	35.96
116	China	Asia	2002	2006	114.6	36.93	NA	NA	132.7	NA	150	8245.2	279.28	29.64
117	China	Asia	1997	2001	114.6	36.93	7	NA	294.4	1.35	200	9856.9	439.15	21.81
117	China	Asia	1997	2001	114.6	36.93	7	NA	294.4	1.35	200	9576	434.29	20.65
117	China	Asia	1997	2001	114.6	36.93	7	NA	294.4	1.35	200	8966.3	441.15	22.34
117	China	Asia	1998	2001	114.6	36.93	7	NA	378.9	1.35	50	8672.48	360.04	20.99
117	China	Asia	1998	2001	114.6	36.93	7	NA	378.9	1.35	50	7555.74	374.81	20.49
117	China	Asia	1998	2001	114.6	36.93	7	NA	378.9	1.35	50	7678	345.26	25.12
118	China	Asia	2002	2007	116.57	36.83	15.1	NA	NA	NA	150	5740	337.5	17
118	China	Asia	2002	2007	116.57	36.83	15.1	NA	NA	NA	150	5080	360.6	14.1
118	China	Asia	2002	2007	116.57	36.83	15.1	NA	NA	NA	150	5870	345.9	17
118	China	Asia	2002	2007	116.57	36.83	15.1	NA	NA	NA	150	7410	344	21.6
118	China	Asia	2002	2007	116.57	36.83	15.1	NA	NA	NA	150	7540	362.8	20.8
118	China	Asia	2002	2007	116.57	36.83	15.1	NA	NA	NA	150	7600	382.1	19.9
118	China	Asia	2002	2007	116.57	36.83	15.1	NA	NA	NA	150	5210	247.9	21
119	China	Asia	2001-2003	2010	116.57	36.83	10.8	NA	292	1.39	150	6450	344.1	18.7
119	China	Asia	2001-2003	2010	116.57	36.83	7.6	NA	292	1.4	150	4990	337.5	14.8
119	China	Asia	2001-2003	2010	116.57	36.83	NA	NA	562	NA	150	6000	337	17.8
119	China	Asia	2001-2003	2010	116.57	36.83	NA	NA	562	NA	150	6370	339.3	18.8
120	China	Asia	2000	2003	114.13	34.2	9	8	NA	1.35	NA	7646.2	749.627	10.2
120	China	Asia	2000	2003	114.13	34.2	9	8	NA	1.35	NA	7984.2	732.495	10.9
120	China	Asia	2000	2003	114.13	34.2	9	8	NA	1.35	NA	7972.1	724.736	11
120	China	Asia	2000	2003	114.13	34.2	9	8	NA	1.35	NA	7686.8	711.741	10.8
120	China	Asia	2000	2003	114.13	34.2	9	8	NA	1.35	NA	8263.2	706.256	11.7
120	China	Asia	2000	2003	114.13	34.2	9	8	NA	1.35	NA	8367.8	709.136	11.8
121	China	Asia	2006-2007	2008	113.57	34.86	NA	NA	200	NA	55.5	8441.95	668.405	12.63
121	China	Asia	2006-2007	2008	113.57	34.86	NA	NA	200	NA	55.5	9345.99	770.486	12.13
121	China	Asia	2006-2007	2008	113.57	34.86	NA	NA	200	NA	55.5	9242.81	745.99	12.39
122	China	Asia	2012	2015	113.8	34.83	NA	NA	326.8	1.35	45	4397.78	237.06	18.6
122	China	Asia	2012	2015	113.8	34.83	NA	NA	326.8	1.35	90	4046.44	235.62	17.2
122	China	Asia	2012	2015	113.8	34.83	NA	NA	326.8	1.35	90	5950.25	255.17	23.3
122	China	Asia	2012	2015	113.8	34.83	NA	NA	326.8	1.35	135	5689.33	278.5	20.4
122	China	Asia	2012	2015	113.8	34.83	NA	NA	326.8	1.35	135	6070.56	268.16	22.6
122	China	Asia	2012	2015	113.8	34.83	NA	NA	326.8	1.35	180	5996.78	291.28	20.6
122	China	Asia	2013	2015	113.8	34.83	NA	NA	310.2	1.35	45	6417.12	309.22	20.8
122	China	Asia	2013	2015	113.8	34.83	NA	NA	310.2	1.35	45	6501.48	315.2	20.6
122	China	Asia	2013	2015	113.8	34.83	NA	NA	310.2	1.35	90	8013.21	339.58	23.6
122	China	Asia	2013	2015	113.8	34.83	NA	NA	310.2	1.35	90	7600.59	345.61	22
122	China	Asia	2013	2015	113.8	34.83	NA	NA	310.2	1.35	135	8001.97	363.54	22
122	China	Asia	2013	2015	113.8	34.83	NA	NA	310.2	1.35	135	7503.26	384.62	19.5
122	China	Asia	2014	2015	113.8	34.83	NA	NA	300.5	1.35	45	6347.95	286.63	22.1
122	China	Asia	2014	2015	113.8	34.83	NA	NA	300.5	1.35	90	6472.95	298.26	21.7
122	China	Asia	2014	2015	113.8	34.83	NA	NA	300.5	1.35	90	7703.39	335.32	23
122	China	Asia	2014	2015	113.8	34.83	NA	NA	300.5	1.35	135	7382.62	326.43	22.6
122	China	Asia	2014	2015	113.8	34.83	NA	NA	300.5	1.35	135	7451.33	369.81	20.1
122	China	Asia	2014	2015	113.8	34.83	NA	NA	300.5	1.35	180	6853.88	385.76	17.8
123	China	Asia	2012	2015	113.77	34.78	NA	NA	334.1	1.35	45	6547.95	349.66	18.7
123	China	Asia	2012	2015	113.77	34.78	NA	NA	334.1	1.35	90	7853.39	398.64	19.7
123	China	Asia	2012	2015	113.77	34.78	NA	NA	334.1	1.35	135	7701.33	442.62	17.4
123	China	Asia	2012	2015	113.77	34.78	NA	NA	334.1	1.35	90	6372.95	388.81	16.4
123	China	Asia	2012	2015	113.77	34.78	NA	NA	334.1	1.35	135	7082.62	439.06	16.1
123	China	Asia	2012	2015	113.77	34.78	NA	NA	334.1	1.35	180	6883.87	486.75	14.1
124	China	Asia	2010	2012	113.58	34.86	9.55	7.33	NA	1.16	NA	10468.2	605.41	17.29
124	China	Asia	2010	2012	113.58	34.86	9.55	7.33	NA	1.16	NA	10478.2	596.39	17.57
124	China	Asia	2010	2012	113.58	34.86	9.55	7.33	NA	1.16	NA	8815.15	595.12	14.81
124	China	Asia	2010	2012	113.58	34.86	9.55	7.33	NA	1.16	NA	9428.21	579.14	16.28
125	China	Asia	2010	2012	117.97	36.95	NA	NA	NA	1.54	45	8159.33	379.504	21.5
125	China	Asia	2010	2012	117.97	36.95	NA	NA	NA	1.54	45	8201.27	450.619	18.2
126	China	Asia	2012	2015	117.97	36.95	19.1	NA	349.6	1.55	100	6565.8	347.397	18.9
126	China	Asia	2012	2015	117.97	36.95	19.1	NA	349.6	1.55	100	7401.4	366.406	20.2
126	China	Asia	2012	2015	117.97	36.95	19.1	NA	349.6	1.55	100	8111.1	373.783	21.7
127	China	Asia	2011	2012	117.97	36.95	10.8	8.1	388.7	NA	100	6307.41	508.49	12.4
127	China	Asia	2011	2012	117.97	36.95	10.8	8.1	388.7	NA	117.52	6266.67	485.72	12.9
127	China	Asia	2011	2012	117.97	36.95	10.8	8.1	388.7	NA	138.52	6559.26	504.63	13
128	China	Asia	2009	2011	117.83	36.9	23.3	8	352	1.45	60	6547	409.188	16
128	China	Asia	2009	2011	117.83	36.9	23.3	8	352	1.45	60	8342	375.766	22.2
128	China	Asia	2009	2011	117.83	36.9	23.3	8	352	1.45	60	8595	367.308	23.4
128	China	Asia	2009	2011	117.83	36.9	23.3	8	352	1.45	60	8244	356.883	23.1
128	China	Asia	2009	2011	117.83	36.9	23.3	8	352	1.45	60	8538	366.438	23.3
128	China	Asia	2009	2011	117.83	36.9	23.3	8	352	1.45	60	8622	384.911	22.4
129	China	Asia	2008	2013	116.28	39.98	NA	NA	290.6	1.5	100	7663.14	336.2	22.7934
129	China	Asia	2008	2013	116.28	39.98	NA	NA	290.6	NA	100	8517.92	343.6	24.7902
129	China	Asia	2008	2013	116.28	39.98	NA	NA	290.6	NA	100	8802.42	348.1	25.287
129	China	Asia	2008	2013	116.28	39.98	NA	NA	290.6	NA	100	8686.9	348.3	24.9409
129	China	Asia	2008	2013	116.28	39.98	NA	NA	290.6	NA	100	8515.95	345.1	24.6768
129	China	Asia	2008	2013	116.28	39.98	NA	NA	290.6	NA	100	8871.74	348.8	25.435
130	China	Asia	2009	2012	111.43	35.87	12.48	8.13	NA	1.36	90	7514.5	251.38	29.89
130	China	Asia	2009	2012	111.43	35.87	12.48	8.13	NA	1.36	90	9222.2	255.69	36.07
130	China	Asia	2009	2012	111.43	35.87	12.48	8.13	NA	1.36	90	9798.7	261.99	37.4
130	China	Asia	2009	2012	111.43	35.87	12.48	8.13	NA	1.36	90	10022.2	269.25	37.22
130	China	Asia	2009	2012	111.43	35.87	12.48	8.13	NA	1.36	120	7846.2	274.21	28.61
130	China	Asia	2009	2012	111.43	35.87	12.48	8.13	NA	1.36	120	9694.1	278.91	34.76
130	China	Asia	2009	2012	111.43	35.87	12.48	8.13	NA	1.36	120	9930.9	284.96	34.85
130	China	Asia	2009	2012	111.43	35.87	12.48	8.13	NA	1.36	120	10054.7	291.18	34.53
130	China	Asia	2009	2012	111.43	35.87	12.48	8.13	NA	1.36	150	8000.2	292.84	27.32
130	China	Asia	2009	2012	111.43	35.87	12.48	8.13	NA	1.36	150	9977.3	301.39	33.1
130	China	Asia	2009	2012	111.43	35.87	12.48	8.13	NA	1.36	150	10087.8	309	32.65
130	China	Asia	2009	2012	111.43	35.87	12.48	8.13	NA	1.36	150	10013.2	316.17	31.67
131	China	Asia	2013	2016	108.9	34.55	NA	NA	NA	1.43	90	6636.17	440.649	15.06
131	China	Asia	2013	2016	108.9	34.55	NA	NA	NA	1.43	180	8448.8	467.818	18.06
131	China	Asia	2013	2016	108.9	34.55	NA	NA	NA	1.43	210	8675.38	490.689	17.68
131	China	Asia	2013	2016	108.9	34.55	NA	NA	NA	1.43	210	8814.81	481.158	18.32
131	China	Asia	2013	2016	108.9	34.55	NA	NA	NA	1.43	210	8021.79	468.562	17.12
131	China	Asia	2013	2016	108.9	34.55	NA	NA	NA	1.43	300	10000	492.854	20.29
131	China	Asia	2013	2016	108.9	34.55	NA	NA	NA	1.43	300	9834.42	531.016	18.52
131	China	Asia	2013	2016	108.9	34.55	NA	NA	NA	1.43	420	9921.57	685.665	14.47
131	China	Asia	2013	2016	108.9	34.55	NA	NA	NA	1.43	90	7803.92	439.41	17.76
131	China	Asia	2013	2016	108.9	34.55	NA	NA	NA	1.43	180	9538.13	465.502	20.49
131	China	Asia	2013	2016	108.9	34.55	NA	NA	NA	1.43	210	9616.56	477.96	20.12
131	China	Asia	2013	2016	108.9	34.55	NA	NA	NA	1.43	210	9773.42	472.146	20.7
131	China	Asia	2013	2016	108.9	34.55	NA	NA	NA	1.43	210	8989.11	464.074	19.37
131	China	Asia	2013	2016	108.9	34.55	NA	NA	NA	1.43	300	11010.9	488.288	22.55
131	China	Asia	2013	2016	108.9	34.55	NA	NA	NA	1.43	300	10750.9	532.486	20.19
131	China	Asia	2013	2016	108.9	34.55	NA	NA	NA	1.43	420	10854	667.117	16.27
131	China	Asia	2014	2016	108.9	34.55	NA	NA	NA	1.43	90	7197.31	474.757	15.16
131	China	Asia	2014	2016	108.9	34.55	NA	NA	NA	1.43	180	10301.1	470.585	21.89
131	China	Asia	2014	2016	108.9	34.55	NA	NA	NA	1.43	210	8504.1	468.287	18.16
131	China	Asia	2014	2016	108.9	34.55	NA	NA	NA	1.43	210	8439.98	439.582	19.2
131	China	Asia	2014	2016	108.9	34.55	NA	NA	NA	1.43	210	8339.75	467.475	17.84
131	China	Asia	2014	2016	108.9	34.55	NA	NA	NA	1.43	300	9385.74	486.308	19.3
131	China	Asia	2014	2016	108.9	34.55	NA	NA	NA	1.43	300	9466.01	523.852	18.07
131	China	Asia	2014	2016	108.9	34.55	NA	NA	NA	1.43	420	9717.77	628.982	15.45
131	China	Asia	2014	2016	108.9	34.55	NA	NA	NA	1.43	90	8451.45	470.833	17.95
131	China	Asia	2014	2016	108.9	34.55	NA	NA	NA	1.43	180	11185.2	458.974	24.37
131	China	Asia	2014	2016	108.9	34.55	NA	NA	NA	1.43	210	9695.06	464.991	20.85
131	China	Asia	2014	2016	108.9	34.55	NA	NA	NA	1.43	210	9486.52	439.394	21.59
131	China	Asia	2014	2016	108.9	34.55	NA	NA	NA	1.43	210	9648.02	464.741	20.76
131	China	Asia	2014	2016	108.9	34.55	NA	NA	NA	1.43	300	10240.6	471.917	21.7
131	China	Asia	2014	2016	108.9	34.55	NA	NA	NA	1.43	300	10359.1	522.395	19.83
131	China	Asia	2014	2016	108.9	34.55	NA	NA	NA	1.43	420	10610.9	605.645	17.52
132	China	Asia	2012	2015	115.53	38.02	NA	NA	NA	NA	52.5	9169.5	366.1	24.39
132	China	Asia	2012	2015	115.53	38.02	NA	NA	NA	NA	52.5	8543.5	405.1	21.66
133	China	Asia	2012	2014	110.98	35.04	26.3	NA	NA	NA	336	9421.1	467.565	20.1493
133	China	Asia	2012	2014	110.98	35.04	26.3	NA	NA	NA	288	9293	429.401	21.6418
133	China	Asia	2012	2014	110.98	35.04	26.3	NA	NA	NA	240	8565.8	376.333	22.7612
133	China	Asia	2012	2014	110.98	35.04	26.3	NA	NA	NA	216	7848.3	353.503	22.2015
133	China	Asia	2012	2014	110.98	35.04	26.3	NA	NA	NA	168	6475.5	307.156	21.0821
134	China	Asia	2002	2005	117.1	33.17	13.5	NA	314.2	NA	60	5358	368.3	14.59
134	China	Asia	2002	2005	117.1	33.17	13.5	NA	314.2	NA	60	9629	384	24.66
134	China	Asia	2002	2005	117.1	33.17	13.5	NA	314.2	NA	60	10035	398.3	24.59
134	China	Asia	2002	2005	117.1	33.17	13.5	NA	314.2	NA	60	10767	408.6	24.82
135	China	Asia	2008	2011	117.1	33.17	14	6.78	500.4	NA	NA	5358	448.9	11.94
135	China	Asia	2008	2011	117.1	33.17	14	6.78	500.4	NA	NA	9629	464.6	20.73
135	China	Asia	2008	2011	117.1	33.17	14	6.78	500.4	NA	NA	10035	478.9	20.95
135	China	Asia	2008	2011	117.1	33.17	14	6.78	500.4	NA	NA	10767	489.2	22.01
136	China	Asia	2011	2014	114.55	33.72	11.7	NA	335.7	1.45	45	8926.4	367.8	24.3
136	China	Asia	2011	2014	114.55	33.72	11.7	NA	335.7	1.45	45	10159.5	353.6	28.7
136	China	Asia	2011	2014	114.55	33.72	11.7	NA	335.7	1.45	45	9967	351.5	28.4
136	China	Asia	2011	2014	114.55	33.72	11.7	NA	335.7	1.45	45	9330	353.3	26.3
136	China	Asia	2011	2014	114.55	33.72	11.7	NA	335.7	1.45	45	9154.5	353.8	25.9
136	China	Asia	2011	2014	114.55	33.72	11.7	NA	335.7	1.45	45	9306	358.4	26
136	China	Asia	2011	2014	114.55	33.72	11.7	NA	335.7	1.45	45	9501	358.9	26.5
136	China	Asia	2011	2014	114.55	33.72	11.7	NA	335.7	1.45	45	9592.5	356.1	27
137	China	Asia	2013	2015	114.55	33.72	11.7	NA	335.7	1.45	30	6270.82	350.286	18.018
137	China	Asia	2013	2015	114.55	33.72	11.7	NA	335.7	1.45	30	9028.55	351.804	25.6394
137	China	Asia	2013	2015	114.55	33.72	11.7	NA	335.7	1.45	30	10169	349.418	29.1753
137	China	Asia	2013	2015	114.55	33.72	11.7	NA	335.7	1.45	30	10081	352.002	28.6513
137	China	Asia	2013	2015	114.55	33.72	11.7	NA	335.7	1.45	60	6721.44	394.112	16.9848
137	China	Asia	2013	2015	114.55	33.72	11.7	NA	335.7	1.45	60	9707.53	396.933	24.5807
137	China	Asia	2013	2015	114.55	33.72	11.7	NA	335.7	1.45	60	10601.1	378.097	28.1038
137	China	Asia	2013	2015	114.55	33.72	11.7	NA	335.7	1.45	60	10895.8	392.988	27.8359
137	China	Asia	2013	2015	114.55	33.72	11.7	NA	335.7	1.45	90	7418.95	423.501	17.5014
137	China	Asia	2013	2015	114.55	33.72	11.7	NA	335.7	1.45	90	9892.7	427.861	23.2402
137	China	Asia	2013	2015	114.55	33.72	11.7	NA	335.7	1.45	90	11039.3	405.473	27.2884
137	China	Asia	2013	2015	114.55	33.72	11.7	NA	335.7	1.45	90	11432.9	427.938	26.8156
138	China	Asia	2012	2013	114.55	33.72	11.7	NA	570	1.45	NA	7030.84	516.154	13.6216
138	China	Asia	2012	2013	114.55	33.72	11.7	NA	570	1.45	NA	8881.06	512.184	17.3396
138	China	Asia	2012	2013	114.55	33.72	11.7	NA	570	1.45	NA	9806.17	507.046	19.3398
138	China	Asia	2012	2013	114.55	33.72	11.7	NA	570	1.45	NA	10422.9	500.728	20.8155
138	China	Asia	2012	2013	114.55	33.72	11.7	NA	570	1.45	NA	11348	497.34	22.8174
138	China	Asia	2012	2013	114.55	33.72	11.7	NA	570	1.45	NA	12149.8	494.82	24.554
138	China	Asia	2012	2013	114.55	33.72	11.7	NA	570	1.45	NA	12273.1	504.893	24.3083
139	China	Asia	1997	2007	109.32	36.86	7.8	NA	209	NA	258	8382	518	16.1815
139	China	Asia	1997	2007	109.32	36.86	7.8	NA	209	NA	141	7178	435	16.5011
139	China	Asia	1997	2007	109.32	36.86	7.8	NA	209	NA	44	4707	363	12.9669
139	China	Asia	1997	2007	109.32	36.86	7.8	NA	209	NA	141	7298	423	17.253
139	China	Asia	1997	2007	109.32	36.86	7.8	NA	209	NA	258	8211	518	15.8514
139	China	Asia	1997	2007	109.32	36.86	7.8	NA	209	NA	214	8463	510	16.5941
139	China	Asia	1997	2007	109.32	36.86	7.8	NA	209	NA	141	6893	440	15.6659
139	China	Asia	1997	2007	109.32	36.86	7.8	NA	209	NA	78	5619	382	14.7094
139	China	Asia	1997	2007	109.32	36.86	7.8	NA	209	NA	44	4011	348	11.5259
139	China	Asia	1997	2007	109.32	36.86	7.8	NA	209	NA	141	5807	410	14.1634
139	China	Asia	1997	2007	109.32	36.86	7.8	NA	209	NA	258	5515	461	11.9631
139	China	Asia	1997	2007	109.32	36.86	7.8	NA	209	NA	141	4389	377	11.6419
139	China	Asia	1997	2007	109.32	36.86	7.8	NA	209	NA	44	2967	344	8.625
139	China	Asia	1998	2007	109.32	36.86	7.8	NA	406	NA	133	10742	541	19.8558
139	China	Asia	1998	2007	109.32	36.86	7.8	NA	406	NA	67	10823	503	21.5169
139	China	Asia	1998	2007	109.32	36.86	7.8	NA	406	NA	67	10901	517	21.0851
139	China	Asia	1998	2007	109.32	36.86	7.8	NA	406	NA	133	11090	535	20.729
139	China	Asia	1998	2007	109.32	36.86	7.8	NA	406	NA	100	11423	508	22.4862
139	China	Asia	1998	2007	109.32	36.86	7.8	NA	406	NA	67	11266	499	22.5772
139	China	Asia	1998	2007	109.32	36.86	7.8	NA	406	NA	33	10591	472	22.4386
139	China	Asia	1998	2007	109.32	36.86	7.8	NA	406	NA	67	9757	489	19.953
139	China	Asia	1998	2007	109.96	35.19	7.8	NA	406	NA	133	8481	527	16.093
139	China	Asia	1998	2007	109.96	35.19	7.8	NA	406	NA	67	9180	486	18.8889
140	China	Asia	1999	2000	104.78	35.46	NA	NA	351.6	1.17	60	9270	460.51	20.1299
140	China	Asia	1999	2000	104.78	35.46	NA	NA	351.6	1.17	120	8431.5	499.68	16.8738
140	China	Asia	1999	2000	104.78	35.46	NA	NA	351.6	1.17	60	9439.5	482.03	19.85
140	China	Asia	1999	2000	104.78	35.46	NA	NA	351.6	1.17	120	10000.5	510.91	19.5739
140	China	Asia	1999	2000	104.78	35.46	NA	NA	351.6	1.17	60	9066	460.27	19.6971
140	China	Asia	1999	2000	104.78	35.46	NA	NA	351.6	1.17	120	9507	505.06	18.8235
141	China	Asia	2001	2003	104.6	35.58	NA	NA	282	NA	45	8877.5	303.6	29.2
141	China	Asia	2001	2003	104.6	35.58	NA	NA	282	NA	45	6712.5	288.4	23.3
141	China	Asia	2001	2003	104.6	35.58	NA	NA	282	NA	45	6337.5	280.8	22.6
141	China	Asia	2001	2003	104.6	35.58	NA	NA	282	NA	45	4996.4	263.8	18.9
141	China	Asia	2001	2003	104.6	35.58	NA	NA	282	NA	45	7144.3	298.2	24
141	China	Asia	2001	2003	104.6	35.58	NA	NA	282	NA	45	5856.6	280.4	20.9
141	China	Asia	2001	2003	104.6	35.58	NA	NA	282	NA	45	5897.5	272.1	21.7
141	China	Asia	2001	2003	104.6	35.58	NA	NA	282	NA	45	4882.5	241.4	20.2
142	China	Asia	1998	2000	104.6	35.58	NA	NA	369.3	1.24	45	6249	391.1	15.945
142	China	Asia	1998	2000	104.6	35.58	NA	NA	369.3	1.24	45	6205.5	404	15.36
142	China	Asia	1998	2000	104.6	35.58	NA	NA	369.3	1.24	45	6412.5	394.6	16.245
142	China	Asia	1998	2000	104.6	35.58	NA	NA	369.3	1.24	90	6900	429.2	16.08
142	China	Asia	1998	2000	104.6	35.58	NA	NA	369.3	1.24	90	6825	397.1	17.175
142	China	Asia	1998	2000	104.6	35.58	NA	NA	369.3	1.24	90	6978	346.3	20.145
143	China	Asia	2011	2013	106.18	36.22	NA	NA	235.4	NA	10.5	10409	308.1	33.78
143	China	Asia	2011	2013	106.18	36.22	NA	NA	235.4	NA	15	10569	310.7	34.02
143	China	Asia	2011	2013	106.18	36.22	NA	NA	235.4	NA	22.5	11072	312.7	35.41
143	China	Asia	2011	2013	106.18	36.22	NA	NA	235.4	NA	30	11178	316.4	35.33
143	China	Asia	2011	2013	106.18	36.22	NA	NA	235.4	NA	37.5	11207	320.9	34.92
143	China	Asia	2012	2013	106.18	36.22	NA	NA	235.4	NA	22.5	10416.2	320.4	32.51
143	China	Asia	2012	2013	106.18	36.22	NA	NA	235.4	NA	22.5	10711.9	314.5	34.06
143	China	Asia	2012	2013	106.18	36.22	NA	NA	235.4	NA	22.5	11064.8	310.2	35.67
143	China	Asia	2012	2013	106.18	36.22	NA	NA	235.4	NA	22.5	10564.8	303.5	34.81
144	China	Asia	2012	2013	106.18	36.22	8.97	NA	328.8	1.36	37.6	12105	335.5	36.0805
144	China	Asia	2012	2013	106.18	36.22	8.97	NA	328.8	1.36	37.5	11355	332.4	34.1606
144	China	Asia	2012	2013	106.18	36.22	8.97	NA	328.8	1.36	37.7	11610	325.8	35.6354
144	China	Asia	2012	2013	106.18	36.22	8.97	NA	328.8	1.36	39	11940	344.8	34.6288
144	China	Asia	2012	2013	106.18	36.22	8.97	NA	328.8	1.36	37.4	13785	326.4	42.2335
144	China	Asia	2012	2013	106.18	36.22	8.97	NA	328.8	1.36	41.6	11700	318.8	36.7001
144	China	Asia	2012	2013	106.18	36.22	8.97	NA	328.8	1.36	41	12630	302	41.8212
144	China	Asia	2012	2013	106.18	36.22	8.97	NA	328.8	1.36	40.5	11445	347.7	32.9163
145	China	Asia	2001	2004	112.58	37.43	13.2	8	NA	NA	150	7255.56	463.91	15.64
145	China	Asia	2001	2004	112.58	37.43	13.2	8	NA	NA	150	8666.67	448.121	19.34
145	China	Asia	2001	2004	112.58	37.43	13.2	8	NA	NA	150	8500	449.974	18.89
145	China	Asia	2001	2004	112.58	37.43	13.2	8	NA	NA	150	8422.22	436.159	19.31
145	China	Asia	2001	2004	112.58	37.43	13.2	8	NA	NA	150	8222.22	450.04	18.27
146	China	Asia	2007	2011	106.8	35.85	NA	NA	254.25	NA	120	10125	480	21.1
146	China	Asia	2007	2011	106.8	35.85	NA	NA	254.25	NA	180	10950	515.55	22.2
146	China	Asia	2007	2011	106.8	35.85	NA	NA	254.25	NA	180	11425.5	520.8	21
146	China	Asia	2007	2011	106.8	35.85	NA	NA	254.25	NA	180	11434.5	511.95	22.3
146	China	Asia	2008	2011	106.8	35.85	NA	NA	254.25	NA	120	11067	473.1	23.4
146	China	Asia	2008	2011	106.8	35.85	NA	NA	254.25	NA	180	11601	525.9	24.9
146	China	Asia	2008	2011	106.8	35.85	NA	NA	254.25	NA	180	13078.5	521.25	22.3
146	China	Asia	2008	2011	106.8	35.85	NA	NA	254.25	NA	180	14089.5	514.95	27.4
147	China	Asia	2004	2006	106.63	36.14	NA	NA	225.2	NA	30	7286.55	322.2	22.6
147	China	Asia	2004	2006	106.63	36.14	NA	NA	225.2	NA	60	7295.85	363.68	10
148	China	Asia	2009	2013	106.63	36.14	NA	NA	268.5	NA	13.58	5389	182.5	29.5
148	China	Asia	2009	2013	106.63	36.14	NA	NA	268.5	NA	17.13	5511	177	31.1
148	China	Asia	2009	2013	106.63	36.14	NA	NA	268.5	NA	21.63	7198	229.2	31.4
148	China	Asia	2009	2013	106.63	36.14	NA	NA	268.5	NA	13.58	6411	216.6	29.6
148	China	Asia	2009	2013	106.63	36.14	NA	NA	268.5	NA	20.07	7502	224.1	33.5
148	China	Asia	2009	2013	106.63	36.14	NA	NA	268.5	NA	23.3	5350	228.2	23.4
148	China	Asia	2009	2013	106.63	36.14	NA	NA	268.5	NA	15.27	5485	187.1	29.3
148	China	Asia	2009	2013	106.63	36.14	NA	NA	268.5	NA	15.26	5480	199.1	27.5
148	China	Asia	2009	2013	106.63	36.14	NA	NA	268.5	NA	29.01	5781	242.7	23.8
148	China	Asia	2009	2013	106.63	36.14	NA	NA	268.5	NA	27.74	5778	237.9	24.3
148	China	Asia	2009	2013	106.63	36.14	NA	NA	268.5	NA	22.26	6253	202.8	30.8
148	China	Asia	2009	2013	106.63	36.14	NA	NA	268.5	NA	23.58	5951	229.1	26
148	China	Asia	2009	2013	106.63	36.14	NA	NA	268.5	NA	22.43	7566	220.6	34.3
148	China	Asia	2009	2013	106.63	36.14	NA	NA	268.5	NA	21.6	6357	215.5	29.5
148	China	Asia	2009	2013	106.63	36.14	NA	NA	268.5	NA	27.71	4131	249.4	16.6
148	China	Asia	2009	2013	106.63	36.14	NA	NA	268.5	NA	28.29	6566	253.7	25.9
148	China	Asia	2009	2013	106.63	36.14	NA	NA	268.5	NA	26.87	6102	211.4	28.9
148	China	Asia	2009	2013	106.63	36.14	NA	NA	268.5	NA	32.42	5015	228.9	21.9
148	China	Asia	2009	2013	106.63	36.14	NA	NA	268.5	NA	70.04	6721	265	25.3
148	China	Asia	2010	2013	106.63	36.14	NA	NA	295.8	NA	23.085	10683	338.6	31.5
148	China	Asia	2010	2013	106.63	36.14	NA	NA	295.8	NA	13.95	10789	277.2	39.7
148	China	Asia	2010	2013	106.63	36.14	NA	NA	295.8	NA	23.085	7038	279.8	25.2
149	China	Asia	2008	2010	106.64	36.11	NA	NA	NA	1.27	22.5	5500.5	276.407	19.9
149	China	Asia	2008	2010	106.64	36.11	NA	NA	NA	1.27	45	5194.5	276.303	18.8
149	China	Asia	2008	2010	106.64	36.11	NA	NA	NA	1.27	67.5	5836.5	280.601	20.8
150	China	Asia	2008	2012	106.63	36.14	5.23	8.36	184.6	1.43	44.9	5353	179	29.905
150	China	Asia	2008	2012	106.63	36.14	5.23	8.36	184.6	1.43	59.9	5352	189.5	28.2427
150	China	Asia	2008	2012	106.63	36.14	5.23	8.36	184.6	1.43	37.4	6234	179.1	34.8074
150	China	Asia	2008	2012	106.63	36.14	5.23	8.36	184.6	1.43	55.4	5957	212.6	28.0198
150	China	Asia	2008	2012	106.63	36.14	5.23	8.36	184.6	1.43	28.4	6929	173.4	39.9596
150	China	Asia	2008	2012	106.63	36.14	5.23	8.36	184.6	1.43	23.5	7813	184.4	42.3698
150	China	Asia	2008	2012	106.63	36.14	5.23	8.36	184.6	1.43	32.5	6889	178.5	38.5938
150	China	Asia	2008	2012	106.63	36.14	5.23	8.36	184.6	1.43	43.7	6884	195.2	35.2889
150	China	Asia	2008	2012	106.63	36.14	5.23	8.36	184.6	1.43	40	5464	194.3	28.1215
150	China	Asia	2008	2012	106.63	36.14	5.23	8.36	184.6	1.43	55	5619	211.1	26.6177
150	China	Asia	2008	2012	106.63	36.14	5.23	8.36	184.6	1.43	33.1	3120	194.6	16.0329
150	China	Asia	2008	2012	106.63	36.14	5.23	8.36	184.6	1.43	32.5	4561	194	23.5103
150	China	Asia	2008	2012	106.63	36.14	5.23	8.36	184.6	1.43	23.5	5020	185	27.1351
150	China	Asia	2008	2012	106.63	36.14	5.23	8.36	184.6	1.43	23.8	2681	185.3	14.4684
150	China	Asia	2008	2012	106.63	36.14	5.23	8.36	184.6	1.43	29.9	6065	184.8	32.8193
150	China	Asia	2008	2012	106.63	36.14	5.23	8.36	184.6	1.43	33.69	4064	188.6	21.5483
150	China	Asia	2008	2012	106.63	36.14	5.23	8.36	184.59	1.43	41.94	7004.1	196.8	35.5899
151	China	Asia	1996	1999	105.72	35.62	10.03	NA	285.1	NA	45	6168.3	353.1	17.84
151	China	Asia	1996	1999	105.72	35.62	10.03	NA	285.1	NA	45	7060	331.1	21.33
151	China	Asia	1996	1999	105.72	35.62	10.03	NA	285.1	NA	45	6210	339.6	18.29
151	China	Asia	1996	1999	105.72	35.62	10.03	NA	285.1	NA	45	5660	347.1	16.31
151	China	Asia	1996	1999	105.72	35.62	10.03	NA	285.1	NA	45	6615	348.9	18.96
151	China	Asia	1996	1999	105.72	35.62	10.03	NA	285.1	NA	45	6901.7	322.6	21.4
151	China	Asia	1996	1999	105.72	35.62	10.03	NA	285.1	NA	45	7105	343.1	20.71
151	China	Asia	1996	1999	105.72	35.62	10.03	NA	285.1	NA	45	6390	358.9	17.8
151	China	Asia	1996	1999	105.72	35.62	10.03	NA	285.1	NA	45	7120	342.8	20.77
151	China	Asia	1996	1999	105.72	35.62	10.03	NA	285.1	NA	45	6341.7	353.2	18.22
151	China	Asia	1996	1999	105.72	35.62	10.03	NA	285.1	NA	45	6865	342.9	20.02
152	China	Asia	2007	2008	107.48	35.5	12	7.4	335	1.35	90	13216.1	330.53	39.98
152	China	Asia	2007	2008	107.48	35.5	12	7.4	335	1.35	90	13167.4	353.18	37.28
152	China	Asia	2007	2008	107.48	35.5	12	7.4	335	1.35	90	13684.1	340.88	40.14
152	China	Asia	2007	2008	107.48	35.5	12	7.4	335	1.35	90	13635.4	325.42	41.9
152	China	Asia	2007	2008	107.48	35.5	12	7.4	335	1.35	90	13435.5	329.71	40.75
152	China	Asia	2007	2008	107.48	35.5	12	7.4	335	1.35	90	13060.1	341.47	38.25
152	China	Asia	2007	2008	107.48	35.5	12	7.4	335	1.35	90	12372.8	356.01	34.75
152	China	Asia	2007	2008	107.48	35.5	12	7.4	335	1.35	90	12811.5	289.54	44.25
152	China	Asia	2007	2008	107.48	35.5	12	7.4	335	1.35	90	13143	328.21	40.04
152	China	Asia	2007	2008	107.48	35.5	12	7.4	335	1.35	90	12480	326.57	38.22
152	China	Asia	2007	2008	107.48	35.5	12	7.4	335	1.35	90	13728.9	340.34	40.35
152	China	Asia	2007	2008	107.48	35.5	12	7.4	335	1.35	90	13401.4	323.06	41.48
152	China	Asia	2007	2008	107.48	35.5	12	7.4	335	1.35	90	12319.1	336.47	36.61
152	China	Asia	2007	2008	107.48	35.5	12	7.4	335	1.35	90	12319.1	327.84	37.58
152	China	Asia	2007	2008	107.48	35.5	12	7.4	335	1.35	90	12952.9	344.05	37.65
152	China	Asia	2007	2008	107.48	35.5	12	7.4	335	1.35	90	13552.5	353.01	38.39
152	China	Asia	2007	2008	107.48	35.5	12	7.4	335	1.35	90	13021.1	341.06	38.18
152	China	Asia	2007	2008	107.48	35.5	12	7.4	335	1.35	90	13216.1	317.77	41.6
152	China	Asia	2007	2008	107.48	35.5	12	7.4	335	1.35	90	13143	335.43	39.18
153	China	Asia	2010	2012	107.18	35.68	10.33	8.3	428.35	NA	25	9429.38	304.27	30.99
153	China	Asia	2010	2012	107.18	35.68	10.33	8.3	428.35	NA	25	10834.7	314.41	34.46
153	China	Asia	2010	2012	107.18	35.68	10.33	8.3	428.35	NA	25	11341.4	320.49	35.39
153	China	Asia	2010	2012	107.18	35.68	10.33	8.3	428.35	NA	25	10909.3	321.58	33.92
153	China	Asia	2010	2012	107.18	35.68	10.33	8.3	428.35	NA	25	10899.4	320.7	33.99
153	China	Asia	2010	2012	107.18	35.68	10.33	8.3	428.35	NA	25	10892.8	340.77	31.97
153	China	Asia	2010	2012	107.18	35.68	10.33	8.3	428.35	NA	25	8121.44	303.87	26.73
153	China	Asia	2010	2012	107.18	35.68	10.33	8.3	428.35	NA	25	9526.75	314.01	30.34
153	China	Asia	2010	2012	107.18	35.68	10.33	8.3	428.35	NA	25	10033.9	320.09	31.35
153	China	Asia	2010	2012	107.18	35.68	10.33	8.3	428.35	NA	25	9601.38	321.18	29.89
153	China	Asia	2010	2012	107.18	35.68	10.33	8.3	428.35	NA	25	9591.44	320.29	29.95
153	China	Asia	2010	2012	107.18	35.68	10.33	8.3	428.35	NA	25	9584.88	340.37	28.16
153	China	Asia	2011	2012	104.62	35.58	10.78	8.07	278.4	NA	25	5886.11	335.04	17.57
153	China	Asia	2011	2012	104.62	35.58	10.78	8.07	278.4	NA	25	6039.27	341.87	17.66
153	China	Asia	2011	2012	104.62	35.58	10.78	8.07	278.4	NA	25	6775.22	336.75	20.12
153	China	Asia	2011	2012	104.62	35.58	10.78	8.07	278.4	NA	25	6975.44	321.29	21.06
153	China	Asia	2011	2012	104.62	35.58	10.78	8.07	278.4	NA	25	6544.3	330.11	19.83
153	China	Asia	2011	2012	104.62	35.58	10.78	8.07	278.4	NA	25	5553.63	330.93	16.78
153	China	Asia	2011	2012	104.62	35.58	10.78	8.07	278.4	NA	25	6878.95	331.57	20.75
153	China	Asia	2011	2012	104.62	35.58	10.78	8.07	278.4	NA	25	7010.39	310.62	22.57
153	China	Asia	2011	2012	104.62	35.58	10.78	8.07	278.4	NA	25	7656.49	323.1	23.7
153	China	Asia	2011	2012	104.62	35.58	10.78	8.07	278.4	NA	25	7551.39	322.41	23.44
153	China	Asia	2011	2012	104.62	35.58	10.78	8.07	278.4	NA	25	7129.54	336.14	21.2
153	China	Asia	2011	2012	104.62	35.58	10.78	8.07	278.4	NA	25	6178.12	322.1	19.17
154	China	Asia	1997	1999	107.65	35.5	NA	NA	211.9	NA	6	3100.5	356.379	8.7
154	China	Asia	1997	1999	107.65	35.5	NA	NA	211.9	NA	12	3769.5	339.595	11.1
154	China	Asia	1997	1999	107.65	35.5	NA	NA	211.9	NA	24	4365	350.602	12.45
154	China	Asia	1997	1999	107.65	35.5	NA	NA	211.9	NA	36	4924.5	377.356	13.05
154	China	Asia	1997	1999	107.65	35.5	NA	NA	211.9	NA	6	3820.5	306.867	12.45
154	China	Asia	1997	1999	107.65	35.5	NA	NA	211.9	NA	12	4489.5	360.602	12.45
154	China	Asia	1997	1999	107.65	35.5	NA	NA	211.9	NA	24	5010	367.033	13.65
154	China	Asia	1997	1999	107.65	35.5	NA	NA	211.9	NA	36	5935.5	387.941	15.3
154	China	Asia	1997	1999	107.65	35.5	NA	NA	211.9	NA	6	4630.5	381.111	12.15
154	China	Asia	1997	1999	107.65	35.5	NA	NA	211.9	NA	12	4905	389.286	12.6
154	China	Asia	1997	1999	107.65	35.5	NA	NA	211.9	NA	24	5457	378.958	14.4
154	China	Asia	1997	1999	107.65	35.5	NA	NA	211.9	NA	36	6382	369.971	17.25
155	China	Asia	2006	2008	112.6	37.79	22.79	NA	416.4	1.22	40	6431.47	403.48	15.94
155	China	Asia	2006	2008	112.6	37.79	22.79	NA	416.4	1.22	40	6124.77	400.05	15.31
155	China	Asia	2006	2008	112.6	37.79	22.79	NA	416.4	1.22	40	6000.96	395.32	15.18
155	China	Asia	2006	2008	112.6	37.79	22.79	NA	416.4	1.22	40	6645.7	420.88	15.79
155	China	Asia	2006	2008	112.6	37.79	22.79	NA	416.4	1.22	40	6142.29	400.41	15.34
155	China	Asia	2006	2008	112.6	37.79	22.79	NA	416.4	1.22	40	6036.26	398.17	15.16
155	China	Asia	2006	2008	112.6	37.79	22.79	NA	416.4	1.22	40	5954.34	402.32	14.8
155	China	Asia	2006	2008	112.6	37.79	22.79	NA	416.4	1.22	40	6084.09	402.92	15.1
155	China	Asia	2006	2008	112.6	37.79	22.79	NA	416.4	1.22	40	5269.46	392.95	13.41
155	China	Asia	2006	2008	112.6	37.79	22.79	NA	416.4	1.22	40	5412.65	400.64	13.51
155	China	Asia	2006	2008	112.6	37.79	22.79	NA	416.4	1.22	40	5162.75	407.8	12.66
155	China	Asia	2006	2008	112.6	37.79	22.79	NA	416.4	1.22	40	5426.37	399.88	13.57
155	China	Asia	2006	2008	112.6	37.79	22.79	NA	416.4	1.22	40	5763.18	393.66	14.64
155	China	Asia	2006	2008	112.6	37.79	22.79	NA	416.4	1.22	40	5040.27	388.91	12.96
155	China	Asia	2006	2008	112.6	37.79	22.79	NA	416.4	1.22	40	5432.4	413.11	13.15
155	China	Asia	2006	2008	112.6	37.79	22.79	NA	416.4	1.22	40	5266.63	390.41	13.49
155	China	Asia	2006	2008	112.6	37.79	22.79	NA	416.4	1.22	40	4964.62	392.15	12.66
155	China	Asia	2006	2008	112.6	37.79	22.79	NA	416.4	1.22	40	4912.2	391.41	12.55
155	China	Asia	2006	2008	112.6	37.79	22.79	NA	416.4	1.22	75	7836.29	416.16	18.83
155	China	Asia	2006	2008	112.6	37.79	22.79	NA	416.4	1.22	75	7670.3	415.96	18.44
155	China	Asia	2006	2008	112.6	37.79	22.79	NA	416.4	1.22	75	7651.83	418.59	18.28
155	China	Asia	2006	2008	112.6	37.79	22.79	NA	416.4	1.22	75	6876.8	441.67	15.57
155	China	Asia	2006	2008	112.6	37.79	22.79	NA	416.4	1.22	75	7528.32	418.24	18
155	China	Asia	2006	2008	112.6	37.79	22.79	NA	416.4	1.22	75	7633.13	421.72	18.1
155	China	Asia	2006	2008	112.6	37.79	22.79	NA	416.4	1.22	75	7401.63	420.07	17.62
155	China	Asia	2006	2008	112.6	37.79	22.79	NA	416.4	1.22	75	6704.55	421.14	15.92
155	China	Asia	2006	2008	112.6	37.79	22.79	NA	416.4	1.22	75	6524.59	413.21	15.79
155	China	Asia	2006	2008	112.6	37.79	22.79	NA	416.4	1.22	75	6844.67	415.08	16.49
155	China	Asia	2006	2008	112.6	37.79	22.79	NA	416.4	1.22	75	6664.93	408.14	16.33
155	China	Asia	2006	2008	112.6	37.79	22.79	NA	416.4	1.22	75	6284.48	410.75	15.3
155	China	Asia	2006	2008	112.6	37.79	22.79	NA	416.4	1.22	75	5809.17	412.29	14.09
155	China	Asia	2006	2008	112.6	37.79	22.79	NA	416.4	1.22	75	6889.92	400.81	17.19
155	China	Asia	2006	2008	112.6	37.79	22.79	NA	416.4	1.22	75	6111.44	423.23	14.44
155	China	Asia	2006	2008	112.6	37.79	22.79	NA	416.4	1.22	75	5737.86	400.13	14.34
155	China	Asia	2006	2008	112.6	37.79	22.79	NA	416.4	1.22	75	5232.06	404.02	12.95
155	China	Asia	2006	2008	112.6	37.79	22.79	NA	416.4	1.22	75	6042.55	413.59	14.61
155	China	Asia	2006	2008	112.6	37.79	22.79	NA	416.4	1.22	112.5	6975.75	426.13	16.37
155	China	Asia	2006	2008	112.6	37.79	22.79	NA	416.4	1.22	112.5	6937.61	434.96	15.95
155	China	Asia	2006	2008	112.6	37.79	22.79	NA	416.4	1.22	112.5	6847.32	430.92	15.89
155	China	Asia	2006	2008	112.6	37.79	22.79	NA	416.4	1.22	112.5	6691.75	444.93	15.04
155	China	Asia	2006	2008	112.6	37.79	22.79	NA	416.4	1.22	112.5	6537.32	440.52	14.84
155	China	Asia	2006	2008	112.6	37.79	22.79	NA	416.4	1.22	112.5	6556.54	444.21	14.76
155	China	Asia	2006	2008	112.6	37.79	22.79	NA	416.4	1.22	112.5	6392.99	441.81	14.47
155	China	Asia	2006	2008	112.6	37.79	22.79	NA	416.4	1.22	112.5	6386.76	442.91	14.42
155	China	Asia	2006	2008	112.6	37.79	22.79	NA	416.4	1.22	112.5	6316.49	444.51	14.21
155	China	Asia	2006	2008	112.6	37.79	22.79	NA	416.4	1.22	112.5	6083.8	435.49	13.97
155	China	Asia	2006	2008	112.6	37.79	22.79	NA	416.4	1.22	112.5	5930.34	440.59	13.46
155	China	Asia	2006	2008	112.6	37.79	22.79	NA	416.4	1.22	112.5	5685.19	430.37	13.21
155	China	Asia	2006	2008	112.6	37.79	22.79	NA	416.4	1.22	112.5	5716.95	432.12	13.23
155	China	Asia	2006	2008	112.6	37.79	22.79	NA	416.4	1.22	112.5	5806.51	438.89	13.23
155	China	Asia	2006	2008	112.6	37.79	22.79	NA	416.4	1.22	112.5	5553.65	433.54	12.81
155	China	Asia	2006	2008	112.6	37.79	22.79	NA	416.4	1.22	112.5	5588.33	425.94	13.12
155	China	Asia	2006	2008	112.6	37.79	22.79	NA	416.4	1.22	112.5	5474.01	434.79	12.59
155	China	Asia	2006	2008	112.6	37.79	22.79	NA	416.4	1.22	112.5	5318.89	434.55	12.24
156	China	Asia	2009	2011	113.48	41.35	9.52	NA	166.5	1.49	271.5	5256.75	227.565	23.1
156	China	Asia	2009	2011	113.48	41.35	9.52	NA	166.5	1.49	388.5	5817.9	296.832	19.6
156	China	Asia	2009	2011	113.48	41.35	9.52	NA	166.5	1.49	543	6406.95	402.953	15.9
156	China	Asia	2009	2011	113.48	41.35	9.52	NA	166.5	1.49	561	10758.3	621.867	17.3
156	China	Asia	2009	2011	113.48	41.35	9.52	NA	166.5	1.49	247.5	4912.65	228.495	21.5
156	China	Asia	2009	2011	113.48	41.35	9.52	NA	166.5	1.49	355.5	4529.4	286.671	15.8
156	China	Asia	2009	2011	113.48	41.35	9.52	NA	166.5	1.49	496.5	6049.05	432.075	14
156	China	Asia	2009	2011	113.48	41.35	9.52	NA	166.5	1.49	279	5672.55	226.902	25
156	China	Asia	2009	2011	113.48	41.35	9.52	NA	166.5	1.49	400.5	4881.45	310.92	15.7
156	China	Asia	2009	2011	113.48	41.35	9.52	NA	166.5	1.49	559.5	6165	485.433	12.7
157	China	Asia	2010-2012	2015	107.04	40.41	6.26	8.8	96.5	1.21	360	9790	499.3	21.01
157	China	Asia	2010-2012	2015	107.04	40.41	6.26	8.8	96.5	1.21	360	11430	507.6	22.76
158	China	Asia	2010	2015	107.04	40.41	6.26	8.8	93.8	1.21	540	11950.2	638.78	18.7078
158	China	Asia	2010	2015	107.04	40.41	6.26	8.8	93.8	1.21	540	15435.7	635.07	24.3055
159	China	Asia	2012	2013	107.72	37.19	3.47	8.77	299.3	1.42	75	8583	481.9	17.85
159	China	Asia	2012	2013	107.72	37.19	3.47	8.77	299.3	1.42	105	8832	499.5	17.7
159	China	Asia	2012	2013	107.72	37.19	3.47	8.77	299.3	1.42	135	9927	513.4	19.35
159	China	Asia	2012	2013	107.72	37.19	3.47	8.77	299.3	1.42	105	9657	494.7	19.35
159	China	Asia	2012	2013	107.72	37.19	3.47	8.77	299.3	1.42	300	9285	646.2	14.4
160	China	Asia	2013	2015	107.5	37.85	19.1	NA	NA	1.61	13.25	4950.05	301.61	16.41
160	China	Asia	2013	2015	107.5	37.85	19.1	NA	NA	1.61	13.25	5478	296.66	18.47
160	China	Asia	2013	2015	107.5	37.85	19.1	NA	NA	1.61	13.25	5888.81	286.84	20.53
160	China	Asia	2013	2015	107.5	37.85	19.1	NA	NA	1.61	13.25	3577.17	299.5	11.94
160	China	Asia	2014	2015	107.5	37.85	19.1	NA	NA	1.61	26.5	908.07	158.34	5.74
160	China	Asia	2014	2015	107.5	37.85	19.1	NA	NA	1.61	26.5	1305.13	167.53	7.79
160	China	Asia	2014	2015	107.5	37.85	19.1	NA	NA	1.61	26.5	1408.63	158.56	8.88
160	China	Asia	2014	2015	107.5	37.85	19.1	NA	NA	1.61	26.5	1009.98	171.24	5.9
161	China	Asia	2009	2010	112.91	38.05	NA	NA	NA	NA	NA	6591.82	299.76	21.99
161	China	Asia	2009	2010	112.91	38.05	NA	NA	NA	NA	NA	6555.38	292	22.45
161	China	Asia	2009	2010	112.91	38.05	NA	NA	NA	NA	NA	7145.18	292.72	24.41
162	China	Asia	2007	2010	107.8	35.2	NA	8.4	386.3	NA	134.8	15200	502	26.4
162	China	Asia	2008	2010	107.8	35.2	NA	8.4	399.8	NA	102.4	15600	432	31.4
163	China	Asia	2007	2010	107.74	35.25	NA	8.3	344.8	NA	345	10691	331.77	32.2
163	China	Asia	2007	2010	107.74	35.25	NA	8.3	344.8	NA	345	9290	293.92	31.6
163	China	Asia	2007	2010	107.74	35.25	NA	8.3	344.8	NA	345	10133	312	32.5
163	China	Asia	2007	2010	107.74	35.25	NA	8.3	344.8	NA	345	8445	266.62	31.7
164	China	Asia	2008	2010	107.67	35.2	NA	8.4	340	NA	102.4	14200	429.003	33.1
165	China	Asia	1996	2000	107.67	35.2	NA	NA	74.2	NA	NA	13080	502	26.0558
165	China	Asia	1996	2000	107.67	35.18	NA	NA	74.2	NA	NA	10400	492	21.1382
165	China	Asia	1996	2000	107.67	35.18	NA	NA	74.2	NA	NA	8000	376	21.2766
165	China	Asia	1996	2000	107.67	35.18	NA	NA	74.2	NA	NA	10480	409	25.6235
165	China	Asia	1996	2000	107.67	35.18	NA	NA	74.2	NA	NA	12930	389	33.2391
165	China	Asia	1996	2000	107.67	35.18	NA	NA	74.2	NA	NA	8440	399	21.1529
165	China	Asia	1996	2000	107.67	35.18	NA	NA	74.2	NA	NA	11300	484	23.3471
165	China	Asia	1996	2000	107.67	35.18	NA	NA	74.2	NA	NA	12020	384	31.3021
165	China	Asia	1996	2000	107.67	35.18	NA	NA	74.2	NA	NA	8080	350	23.0857
165	China	Asia	1997	2000	107.67	35.18	NA	NA	83.7	NA	NA	13250	506	26.1858
165	China	Asia	1997	2000	107.67	35.18	NA	NA	83.7	NA	NA	11570	479	24.1545
165	China	Asia	1997	2000	107.67	35.18	NA	NA	83.7	NA	NA	8730	364	23.9835
165	China	Asia	1997	2000	107.67	35.18	NA	NA	83.7	NA	NA	11380	401	28.3791
165	China	Asia	1997	2000	107.67	35.18	NA	NA	83.7	NA	NA	13120	412	31.8447
165	China	Asia	1997	2000	107.67	35.18	NA	NA	83.7	NA	NA	9080	386	23.5233
165	China	Asia	1997	2000	107.67	35.18	NA	NA	83.7	NA	NA	11320	441	25.6689
165	China	Asia	1997	2000	107.67	35.18	NA	NA	83.7	NA	NA	12170	361	33.7119
165	China	Asia	1997	2000	107.67	35.18	NA	NA	83.7	NA	NA	9000	337	26.7062
166	China	Asia	2003	2015	113.33	37	NA	NA	552	NA	120	6615.84	382.63	17.6
166	China	Asia	2001	2015	113.33	37	NA	NA	552	NA	120	6287.13	393.88	16.5
166	China	Asia	2006	2015	113.33	37	NA	NA	552	NA	120	6483.03	368.8	17
166	China	Asia	2003	2015	113.33	37	NA	NA	552	NA	120	5534.12	307.77	18
166	China	Asia	2003	2015	113.33	37	NA	NA	552	NA	120	7080.92	345.6	20.5
166	China	Asia	2003	2015	113.33	37	NA	NA	552	NA	120	6616.88	419.14	15.8
166	China	Asia	2003	2015	113.33	37	NA	NA	552	NA	120	6101.28	449.63	13.6
166	China	Asia	2003	2015	113.33	37	NA	NA	552	NA	120	6565.32	344.68	19
166	China	Asia	2003	2015	113.33	37	NA	NA	552	NA	120	6898.11	417.59	16.5
166	China	Asia	2003	2015	113.33	37	NA	NA	552	NA	120	7201.23	381.69	18.9
166	China	Asia	2003	2015	113.33	37	NA	NA	552	NA	120	7166.85	341.72	21
166	China	Asia	2001	2015	113.33	37	NA	NA	426.7	NA	175	4756.47	279.37	17
166	China	Asia	2001	2015	113.33	37	NA	NA	426.7	NA	176	5618.01	318.51	17.6
166	China	Asia	2001	2015	113.33	37	NA	NA	426.7	NA	177	6624.27	397.29	16.7
166	China	Asia	2001	2015	113.33	37	NA	NA	426.7	NA	178	6311.74	437.87	14.4
166	China	Asia	2001	2015	113.33	37	NA	NA	426.7	NA	179	6179.41	318.68	19.4
166	China	Asia	2001	2015	113.33	37	NA	NA	426.7	NA	180	6917.25	400.06	17.3
166	China	Asia	2001	2015	113.33	37	NA	NA	426.7	NA	181	6768.88	357.98	18.9
166	China	Asia	2001	2015	113.33	37	NA	NA	426.7	NA	182	6319.76	316.77	20
166	China	Asia	2006	2015	113.33	37	NA	NA	287.8	NA	195	3973.29	236.97	16.8
166	China	Asia	2006	2015	113.33	37	NA	NA	287.8	NA	195	5182.47	277.61	18.7
166	China	Asia	2006	2015	113.33	37	NA	NA	287.8	NA	195	6405.8	359.16	17.8
166	China	Asia	2006	2015	113.33	37	NA	NA	287.8	NA	195	6675.93	399.82	16.7
166	China	Asia	2006	2015	113.33	37	NA	NA	287.8	NA	195	4887.35	277.91	17.6
166	China	Asia	2006	2015	113.33	37	NA	NA	287.8	NA	195	6357.01	358.21	17.7
166	China	Asia	2006	2015	113.33	37	NA	NA	287.8	NA	195	5800.09	318.72	18.2
166	China	Asia	2006	2015	113.33	37	NA	NA	287.8	NA	195	4967.08	273.52	18.2
167	China	Asia	2000	2004	107.49	35.52	NA	NA	506.5	NA	35	11227.5	416.9	26.931
168	China	Asia	2003-2004	2008	107.49	35.52	11	7.8	184	1.34	25	10866	563.3	19.2899
169	China	Asia	1999	2001	107.49	35.52	NA	NA	321.7	NA	NA	12161.7	422.281	28.8
169	China	Asia	1999	2001	107.49	35.52	NA	NA	321.7	NA	NA	12695	401.741	31.6
169	China	Asia	1999	2001	107.49	35.52	NA	NA	321.7	NA	NA	12428.4	400.916	31
169	China	Asia	1999	2001	107.49	35.52	NA	NA	321.7	NA	NA	11406.3	438.704	26
169	China	Asia	1999	2001	107.49	35.52	NA	NA	321.7	NA	NA	11584.1	429.041	27
169	China	Asia	1999	2001	107.49	35.52	NA	NA	321.7	NA	NA	11569.2	428.489	27
169	China	Asia	1999	2001	107.49	35.52	NA	NA	321.7	NA	NA	10087.9	392.525	25.7
169	China	Asia	2000	2001	107.49	35.52	NA	NA	294.3	NA	NA	8280	368	22.5
169	China	Asia	2000	2001	107.49	35.52	NA	NA	294.3	NA	NA	7443.5	322.229	23.1
169	China	Asia	2000	2001	107.49	35.52	NA	NA	294.3	NA	NA	8428.5	379.662	22.2
169	China	Asia	2000	2001	107.49	35.52	NA	NA	294.3	NA	NA	4828.5	344.893	14
169	China	Asia	2000	2001	107.49	35.52	NA	NA	294.3	NA	NA	5659.5	345.091	16.4
169	China	Asia	2000	2001	107.49	35.52	NA	NA	294.3	NA	NA	5629.5	288.692	19.5
169	China	Asia	2000	2001	107.49	35.52	NA	NA	294.3	NA	NA	3955.5	359.591	11
170	China	Asia	2001	2005	110.15	37.55	6.4	NA	356.4	1.16	15.2	5609.62	351.26	15.97
170	China	Asia	2001	2005	110.15	37.55	6.4	NA	356.4	1.16	28.8	5784.03	359.48	16.09
170	China	Asia	2001	2005	110.15	37.55	6.4	NA	356.4	1.16	32.91	6092.29	361.56	16.85
170	China	Asia	2001	2005	110.15	37.55	6.4	NA	356.4	1.16	36.4	5574.37	364.1	15.31
170	China	Asia	2001	2005	110.15	37.55	6.4	NA	356.4	1.16	43.68	5494.66	385.05	14.27
170	China	Asia	2001	2005	110.15	37.55	6.4	NA	356.4	1.16	15.2	7425.05	344.87	21.53
170	China	Asia	2001	2005	110.15	37.55	6.4	NA	356.4	1.16	28.8	6593.71	362.89	18.17
170	China	Asia	2001	2005	110.15	37.55	6.4	NA	356.4	1.16	32.91	6402.37	362.33	17.67
170	China	Asia	2001	2005	110.15	37.55	6.4	NA	356.4	1.16	36.4	6173.12	366.14	16.86
170	China	Asia	2001	2005	110.15	37.55	6.4	NA	356.4	1.16	43.68	5979.67	368.66	16.22
170	China	Asia	2002	2005	110.15	37.55	6.4	NA	403.6	1.16	15.2	6256.27	403.11	15.52
170	China	Asia	2002	2005	110.15	37.55	6.4	NA	403.6	1.16	28.8	6369.82	408.06	15.61
170	China	Asia	2002	2005	110.15	37.55	6.4	NA	403.6	1.16	32.91	6456.23	409.14	15.78
170	China	Asia	2002	2005	110.15	37.55	6.4	NA	403.6	1.16	36.4	6223.36	416	14.96
170	China	Asia	2002	2005	110.15	37.55	6.4	NA	403.6	1.16	43.68	6046.15	427.29	14.15
170	China	Asia	2002	2005	110.15	37.55	6.4	NA	403.6	1.16	15.2	7592.31	390.35	19.45
170	China	Asia	2002	2005	110.15	37.55	6.4	NA	403.6	1.16	28.8	6686.98	406.01	16.47
170	China	Asia	2002	2005	110.15	37.55	6.4	NA	403.6	1.16	32.91	6458.47	411.63	15.69
170	China	Asia	2002	2005	110.15	37.55	6.4	NA	403.6	1.16	36.4	6372.38	414.06	15.39
170	China	Asia	2002	2005	110.15	37.55	6.4	NA	403.6	1.16	43.68	6167.97	419.59	14.7
171	China	Asia	2008	2011	106.63	36.14	6.65	8.7	287.5	NA	225	11076	730	15.17
171	China	Asia	2008	2011	106.63	36.14	6.65	8.7	287.5	NA	180	10933.1	702.2	15.57
171	China	Asia	2008	2011	106.63	36.14	6.65	8.7	287.5	NA	135	10568	630.8	16.75
171	China	Asia	2008	2011	106.63	36.14	6.65	8.7	287.5	NA	90	8841.7	554.7	15.94
171	China	Asia	2008	2011	106.63	36.14	6.65	8.7	287.5	NA	45	8133.53	551.8	14.74
171	China	Asia	2008	2011	106.63	36.14	6.65	8.7	287.5	NA	135	3829.6	523.6	7.31
172	China	Asia	2011-2012	2015	104.5	35.38	NA	NA	NA	NA	540	12037.4	712.272	16.9
172	China	Asia	2011-2012	2015	104.5	35.38	NA	NA	NA	NA	465	11552.5	708.742	16.3
172	China	Asia	2011-2012	2015	104.5	35.38	NA	NA	NA	NA	390	11059.7	654.42	16.9
173	China	Asia	1988	1993	NA	NA	NA	NA	586	NA	135	9854.25	606.5	16.2477
173	China	Asia	1988	1993	NA	NA	NA	NA	586	NA	60	9960.75	547.2	18.2031
173	China	Asia	1988	1993	NA	NA	NA	NA	586	NA	135	6116.25	613.9	9.96294
173	China	Asia	1988	1993	NA	NA	NA	NA	586	NA	60	5451	525.6	10.371
174	China	Asia	2014	2015	108.08	36.28	NA	NA	NA	1.44	NA	4620	336.5	13.7
174	China	Asia	2014	2015	108.08	36.28	NA	NA	NA	1.44	NA	4606.5	351.8	13.1
174	China	Asia	2014	2015	108.08	36.28	NA	NA	NA	1.44	NA	5040.4	345.5	14.6
174	China	Asia	2014	2015	108.08	36.28	NA	NA	NA	1.44	NA	4692.9	356.7	13.2
174	China	Asia	2014	2015	108.08	36.28	NA	NA	NA	1.44	NA	5047.1	360.6	14.9
175	China	Asia	2014	2015	108.4	34.33	15.87	7.35	375.8	1.35	10	8149.07	491.91	16.57
175	China	Asia	2014	2015	108.4	34.33	15.87	7.35	375.8	1.35	10	9108.54	497.74	18.3
175	China	Asia	2014	2015	108.4	34.33	15.87	7.35	375.8	1.35	10	9316.53	491.97	18.94
175	China	Asia	2014	2015	108.4	34.33	15.87	7.35	375.8	1.35	10	10849.1	502.6	21.59
175	China	Asia	2014	2015	108.4	34.33	15.87	7.35	375.8	1.35	10	9871.15	500.25	19.73
175	China	Asia	2014	2015	108.4	34.33	15.87	7.35	375.8	1.35	10	9940.8	523.64	18.98
175	China	Asia	2014	2015	108.4	34.33	15.87	7.35	375.8	1.35	10	7965.2	498.76	15.97
176	China	Asia	2001	2002	107.68	35.2	11.8	8.2	369.31	1.22	NA	8966.82	361.49	23.33
176	China	Asia	2001	2002	107.68	35.2	11.8	8.2	369.31	1.22	NA	9199.51	383.2	23.4
176	China	Asia	2001	2002	107.68	35.2	11.8	8.2	369.31	1.22	NA	9273.97	392.3	23.64
177	China	Asia	2014	2015	108.4	34.33	NA	NA	NA	1.44	60	5250	362.5	14.5
177	China	Asia	2014	2015	108.4	34.33	NA	NA	NA	1.44	60	7221.1	363.4	19.9
177	China	Asia	2014	2015	108.4	34.33	NA	NA	NA	1.44	60	5386.9	363	14.8
177	China	Asia	2014	2015	108.4	34.33	NA	NA	NA	1.44	60	5990.9	362.7	16.5
177	China	Asia	2014	2015	108.4	34.33	NA	NA	NA	1.44	60	6695.5	366.8	18.3
178	China	Asia	2008	2009	108.08	36.28	NA	NA	NA	1.31	350	7629.81	352.593	21.6
178	China	Asia	2008	2009	108.08	36.28	NA	NA	NA	1.31	300	6681.34	371.963	18
178	China	Asia	2008	2009	108.08	36.28	NA	NA	NA	1.31	250	6864.9	292.04	23.5
178	China	Asia	2008	2009	108.08	36.28	NA	NA	NA	1.31	250	6078.52	325.205	18.7
178	China	Asia	2008	2009	108.08	36.28	NA	NA	NA	1.31	250	4760.28	262.081	18.2
178	China	Asia	2008	2009	108.08	36.28	NA	NA	NA	1.31	250	4076.04	287.209	14.9
178	China	Asia	2008	2009	108.08	36.28	NA	NA	NA	1.31	200	4063.85	235.177	17.3
178	China	Asia	2008	2009	108.08	36.28	NA	NA	NA	1.31	200	3669.83	253.852	14.5
179	China	Asia	2004	2010	108.07	34.3	NA	8.25	362	NA	45	8328	268.645	31
179	China	Asia	2004	2010	108.07	34.3	NA	8.25	362	NA	22.5	8995	213.152	42.2
179	China	Asia	2004	2010	108.07	34.3	NA	8.25	362	NA	22.5	8648	210.414	41.1
179	China	Asia	2004	2010	108.07	34.3	NA	8.25	362	NA	22.5	7983	228.086	35
179	China	Asia	2005	2010	108.07	34.3	NA	8.25	471	NA	45	4572	308.919	14.8
179	China	Asia	2005	2010	108.07	34.3	NA	8.25	471	NA	22.5	5507	275.35	20
179	China	Asia	2005	2010	108.07	34.3	NA	8.25	471	NA	22.5	5216	263.434	19.8
179	China	Asia	2005	2010	108.07	34.3	NA	8.25	471	NA	22.5	4345	297.603	14.6
179	China	Asia	2006	2010	108.07	34.3	NA	8.25	228.4	NA	45	2918	187.051	15.6
179	China	Asia	2006	2010	108.07	34.3	NA	8.25	228.4	NA	22.5	4514	179.127	25.2
179	China	Asia	2006	2010	108.07	34.3	NA	8.25	228.4	NA	22.5	3922	170.522	23
179	China	Asia	2006	2010	108.07	34.3	NA	8.25	228.4	NA	22.5	3386	176.354	19.2
180	China	Asia	2004	2010	108.07	34.3	NA	8.25	362	NA	45	8328	268.645	31
180	China	Asia	2004	2010	108.07	34.3	NA	8.25	361.322	NA	22.5	8995	213.152	42.2
180	China	Asia	2004	2010	108.07	34.3	NA	8.25	361.322	NA	22.5	8648	210.414	41.1
180	China	Asia	2004	2010	108.07	34.3	NA	8.25	361.322	NA	22.5	7983	228.086	35
180	China	Asia	2004	2010	108.07	34.3	NA	8.25	361.322	NA	22.5	7687	240.972	31.9
180	China	Asia	2004	2010	108.07	34.3	NA	8.25	361.322	NA	22.5	8884	215.109	41.3
180	China	Asia	2004	2010	108.07	34.3	NA	8.25	361.322	NA	22.5	8895	228.663	38.9
180	China	Asia	2005	2010	108.07	34.3	NA	8.25	470.403	NA	45	4572	308.919	14.8
180	China	Asia	2005	2010	108.07	34.3	NA	8.25	470.403	NA	22.5	5507	275.35	20
180	China	Asia	2005	2010	108.07	34.3	NA	8.25	470.403	NA	22.5	5216	263.434	19.8
180	China	Asia	2005	2010	108.07	34.3	NA	8.25	470.403	NA	22.5	4345	297.603	14.6
180	China	Asia	2005	2010	108.07	34.3	NA	8.25	470.403	NA	22.5	4664	330.78	14.1
180	China	Asia	2005	2010	108.07	34.3	NA	8.25	470.403	NA	22.5	5010	260.938	19.2
180	China	Asia	2005	2010	108.07	34.3	NA	8.25	470.403	NA	22.5	5056	271.828	18.6
180	China	Asia	2006	2010	108.07	34.3	NA	8.25	228.4	NA	45	2918	187.051	15.6
180	China	Asia	2006	2010	108.07	34.3	NA	8.25	228.4	NA	22.5	4514	179.127	25.2
180	China	Asia	2006	2010	108.07	34.3	NA	8.25	228.4	NA	22.5	3922	170.522	23
180	China	Asia	2006	2010	108.07	34.3	NA	8.25	228.4	NA	22.5	3386	176.354	19.2
180	China	Asia	2006	2010	108.07	34.3	NA	8.25	228.4	NA	22.5	2605	200.385	13
180	China	Asia	2006	2010	108.07	34.3	NA	8.25	228.4	NA	22.5	4152	178.197	23.3
180	China	Asia	2006	2010	108.07	34.3	NA	8.25	228.4	NA	22.5	4300	166.023	25.9
181	China	Asia	2008	2009	108.07	34.33	NA	NA	NA	1.34	67.4	4533.33	349.66	13
181	China	Asia	2008	2009	108.07	34.33	NA	NA	NA	1.34	68.2	5933.33	340.73	17.4
181	China	Asia	2008	2009	108.07	34.33	NA	NA	NA	1.34	75.42	5466.67	346.04	15.8
181	China	Asia	2008	2009	108.07	34.33	NA	NA	NA	1.34	74.11	5733.33	357.17	16.1
181	China	Asia	2008	2009	108.07	34.33	NA	NA	NA	1.34	78.57	6866.67	357.53	19.2
181	China	Asia	2008	2009	108.07	34.33	NA	NA	NA	1.34	81.58	5333.33	355.15	15
181	China	Asia	2008	2009	108.07	34.33	NA	NA	NA	1.34	86.24	5266.67	359.89	14.6
181	China	Asia	2008	2009	108.07	34.33	NA	NA	NA	1.34	89.36	6133.33	365.02	16.8
181	China	Asia	2008	2009	108.07	34.33	NA	NA	NA	1.34	93.61	5066.67	366.14	13.8
182	China	Asia	2007	2008	108.4	34.33	12.19	7.8	NA	NA	59.752	7662	612.96	12.5
182	China	Asia	2007	2008	108.4	34.33	12.19	7.8	NA	NA	10.248	5953	647.065	9.2
182	China	Asia	2007	2008	108.4	34.33	12.19	7.8	NA	NA	59.752	5371	688.59	7.8
182	China	Asia	2007	2008	108.4	34.33	12.19	7.8	NA	NA	10.248	7216	707.451	10.2
182	China	Asia	2007	2008	108.4	34.33	12.19	7.8	NA	NA	35	3973	300.985	13.2
182	China	Asia	2007	2008	108.4	34.33	12.19	7.8	NA	NA	35	6227	988.413	6.3
182	China	Asia	2007	2008	108.4	34.33	12.19	7.8	NA	NA	70	6647	714.731	9.3
182	China	Asia	2007	2008	108.4	34.33	12.19	7.8	NA	NA	35	6556	585.357	11.2
182	China	Asia	2007	2008	108.4	34.33	12.19	7.8	NA	NA	180	6556	585.357	11.2
183	China	Asia	2007	2008	109.13	34.66	NA	NA	461.6	1.35	NA	6351.78	412.76	15.39
183	China	Asia	2007	2008	109.13	34.66	NA	NA	461.6	1.35	NA	7798.61	402.88	19.36
183	China	Asia	2007	2008	109.13	34.66	NA	NA	461.6	1.35	NA	7709.88	401.43	19.21
184	China	Asia	2008	2010	108.17	34.35	11.6	NA	410	NA	NA	5866.09	422.629	13.88
184	China	Asia	2008	2010	108.17	34.35	11.6	NA	410	NA	NA	6715.8	389.096	17.26
184	China	Asia	2008	2010	108.17	34.35	11.6	NA	410	NA	NA	7359.3	408.396	18.02
184	China	Asia	2008	2010	108.17	34.35	11.6	NA	410	NA	NA	8247.9	431.601	19.11
184	China	Asia	2008	2010	108.17	34.35	11.6	NA	410	NA	NA	8034.9	433.148	18.55
185	China	Asia	2008	2010	108.17	34.35	NA	NA	340	NA	102.6	15600	496.815	31.4
186	China	Asia	2002	2014	108.12	34.5	6	8.17	337.1	1.32	180.8	6036	368.7	16.37
186	China	Asia	2002	2014	108.12	34.5	6	8.17	337.1	1.32	217.8	6444	364.7	17.67
186	China	Asia	2002	2014	108.12	34.5	6	8.17	337.1	1.32	163.9	6096	375.2	16.25
186	China	Asia	2002	2014	108.12	34.5	6	8.17	337.1	1.32	227.8	6708	367.4	18.26
186	China	Asia	2002	2014	108.12	34.5	6	8.17	337.1	1.32	205.6	6228	376.3	16.55
186	China	Asia	2002	2014	108.12	34.5	6	8.17	337.1	1.32	212.5	6312	365.7	17.26
186	China	Asia	2002	2014	108.12	34.5	6	8.17	337.1	1.32	165.7	5760	366.3	15.73
187	China	Asia	2014	2016	108.4	34.33	NA	NA	380.2	1.44	50	4381	244.81	16.1
187	China	Asia	2014	2016	108.4	34.33	NA	NA	380.2	1.44	50	4576	248.86	16.7
187	China	Asia	2014	2016	108.4	34.33	NA	NA	380.2	1.44	50	4896	253.65	17.9
187	China	Asia	2014	2016	108.4	34.33	NA	NA	380.2	1.44	50	5126	255.64	20.1
187	China	Asia	2014	2016	108.4	34.33	NA	NA	380.2	1.44	50	5549	254.34	22.1
188	China	Asia	2012	2013	107.15	40.92	NA	NA	196.6	1.48	270	12946.4	452.355	28.62
188	China	Asia	2012	2013	107.15	40.92	NA	NA	196.6	1.48	225	14167.8	543.036	26.09
188	China	Asia	2012	2013	107.15	40.92	NA	NA	196.6	1.48	180	12168.9	385.336	31.58
188	China	Asia	2012	2013	107.15	40.92	NA	NA	196.6	1.43	270	10796.1	407.708	26.48
188	China	Asia	2012	2013	107.15	40.92	NA	NA	196.6	1.43	225	9785.6	384.957	25.42
188	China	Asia	2012	2013	107.15	40.92	NA	NA	196.6	1.43	180	10796.1	462.36	23.35
189	China	Asia	2011	2013	108.4	34.33	12.22	8.25	412.2	1.25	NA	8547	371.13	23.03
189	China	Asia	2011	2013	108.4	34.33	12.22	8.25	412.2	1.25	NA	7903.5	362.59	21.8
189	China	Asia	2011	2013	108.4	34.33	12.22	8.25	412.2	1.25	NA	7722	374.6	20.61
190	China	Asia	2011	2013	108.07	34.33	NA	8.5	370.3	NA	37.5	13032.1	407.255	32
190	China	Asia	2011	2013	108.07	34.33	NA	8.5	370.3	NA	75	11384.1	517.459	22
190	China	Asia	2011	2013	108.07	34.33	NA	8.5	370.3	NA	75	10419.6	520.982	20
190	China	Asia	2011	2013	108.07	34.33	NA	8.5	370.3	NA	37.5	12831.9	388.845	33
190	China	Asia	2011	2013	108.07	34.33	NA	8.5	370.3	NA	75	11923.3	496.804	24
190	China	Asia	2011	2013	108.07	34.33	NA	8.5	370.3	NA	75	10543.2	502.057	21
190	China	Asia	2011	2013	108.07	34.33	NA	8.5	370.3	NA	37.5	13069.2	421.586	31
190	China	Asia	2011	2013	108.07	34.33	NA	8.5	370.3	NA	150	12394.7	590.225	21
190	China	Asia	2011	2013	108.07	34.33	NA	8.5	370.3	NA	150	11158.2	557.911	20
190	China	Asia	2012	2013	108.07	34.33	NA	8.5	392	NA	37.5	12876.2	367.891	35
190	China	Asia	2012	2013	108.07	34.33	NA	8.5	392	NA	75	11151.6	428.906	26
190	China	Asia	2012	2013	108.07	34.33	NA	8.5	392	NA	75	10712.3	446.347	24
190	China	Asia	2012	2013	108.07	34.33	NA	8.5	392	NA	37.5	12730.2	374.419	34
190	China	Asia	2012	2013	108.07	34.33	NA	8.5	392	NA	75	12037.1	415.072	29
190	China	Asia	2012	2013	108.07	34.33	NA	8.5	392	NA	75	10934.6	420.562	26
190	China	Asia	2012	2013	108.07	34.33	NA	8.5	392	NA	37.5	13206.5	388.427	34
190	China	Asia	2012	2013	108.07	34.33	NA	8.5	392	NA	150	12721.3	489.279	26
190	China	Asia	2012	2013	108.07	34.33	NA	8.5	392	NA	150	11917.1	518.133	23
191	China	Asia	2013	2015	108.4	34.33	11.18	NA	269.5	1.44	35	8046	383.143	21
191	China	Asia	2013	2015	108.4	34.33	11.18	NA	269.5	1.44	35	9881	333.818	29.6
191	China	Asia	2013	2015	108.4	34.33	11.18	NA	269.5	1.44	35	9275	325.439	28.5
191	China	Asia	2013	2015	108.4	34.33	11.18	NA	269.5	1.44	35	10348	323.375	32
191	China	Asia	2013	2015	108.4	34.33	11.18	NA	269.5	1.44	35	10591	316.149	33.5
191	China	Asia	2014	2015	108.4	34.33	11.18	NA	355.3	1.44	35	7712	430.838	17.9
191	China	Asia	2014	2015	108.4	34.33	11.18	NA	355.3	1.44	35	9212	361.255	25.5
191	China	Asia	2014	2015	108.4	34.33	11.18	NA	355.3	1.44	35	8728	363.667	24
191	China	Asia	2014	2015	108.4	34.33	11.18	NA	355.3	1.44	35	9920	366.052	27.1
191	China	Asia	2014	2015	108.4	34.33	11.18	NA	355.3	1.44	35	10038	361.079	27.8
192	China	Asia	2010	2013	108.4	34.33	12.22	8.25	347.6	1.35	405	10684	769.98	13.88
192	China	Asia	2010	2013	108.4	34.33	12.22	8.25	347.6	1.35	270	10600.2	625.54	16.94
192	China	Asia	2010	2013	108.4	34.33	12.22	8.25	347.6	1.35	135	9948.02	498.17	19.97
192	China	Asia	2010	2013	108.4	34.33	12.22	8.25	390.8	1.35	270	8956.07	594.73	15.06
192	China	Asia	2010	2013	108.4	34.33	12.22	8.25	390.8	1.35	135	9230.68	531.8	17.36
193	China	Asia	2005	2007	101.82	36.48	15.8	NA	116	1.06	300	7857.3	445.06	17.7
193	China	Asia	2005	2007	101.82	36.48	15.8	NA	116	1.06	345	8300.3	464.3	17.9
193	China	Asia	2005	2007	101.82	36.48	15.8	NA	116	1.06	390	8607	514.64	16.7
194	China	Asia	2002	2005	108.4	34.3	NA	NA	192.9	NA	75	4608.5	332.8	13.8
194	China	Asia	2002	2005	108.4	34.3	NA	NA	192.9	NA	75	6364.3	312.7	20.4
194	China	Asia	2002	2005	108.4	34.3	NA	NA	192.9	NA	75	5875.3	293.9	20
194	China	Asia	2002	2005	108.4	34.3	NA	NA	192.9	NA	75	5908.6	289.2	20.4
194	China	Asia	2002	2005	108.4	34.3	NA	NA	192.9	NA	75	6818.8	275.3	24.8
195	China	Asia	2010	2014	108.7	34.29	NA	NA	437	NA	40	6438	429.2	15
195	China	Asia	2010	2014	108.7	34.29	NA	NA	437	NA	90	8044	473.176	17
195	China	Asia	2010	2014	108.7	34.29	NA	NA	437	NA	180	7902	493.875	16
195	China	Asia	2010	2014	108.7	34.29	NA	NA	437	NA	40	5878	452.154	13
195	China	Asia	2010	2014	108.7	34.29	NA	NA	437	NA	90	7158	477.2	15
195	China	Asia	2010	2014	108.7	34.29	NA	NA	437	NA	180	6933	495.214	14
195	China	Asia	2011	2014	108.7	34.29	NA	NA	673	NA	40	6105	436.071	14
195	China	Asia	2011	2014	108.7	34.29	NA	NA	673	NA	90	7787	486.688	16
195	China	Asia	2011	2014	108.7	34.29	NA	NA	673	NA	180	7806	557.571	14
195	China	Asia	2011	2014	108.7	34.29	NA	NA	673	NA	40	5606	509.636	11
195	China	Asia	2011	2014	108.7	34.29	NA	NA	673	NA	90	6791	565.917	12
195	China	Asia	2011	2014	108.7	34.29	NA	NA	673	NA	180	6743	613	11
196	China	Asia	2008	2013	108.07	34.29	11.2	7.9	375	1.3	80	5826	224.077	26
196	China	Asia	2008	2013	108.07	34.29	11.2	7.9	375	1.3	137	6705	257.885	26
196	China	Asia	2008	2013	108.07	34.29	11.2	7.9	375	1.3	23	5260	187.857	28
196	China	Asia	2008	2013	108.07	34.29	11.2	7.9	375	1.3	160	5887	327.056	18
196	China	Asia	2008	2013	108.07	34.29	11.2	7.9	375	1.3	80	6942	257.111	27
196	China	Asia	2008	2013	108.07	34.29	11.2	7.9	375	1.3	137	6318	315.9	20
196	China	Asia	2008	2013	108.07	34.29	11.2	7.9	375	1.3	23	4313	253.706	17
196	China	Asia	2008	2013	108.07	34.29	11.2	7.9	375	1.3	180	5094	299.647	17
196	China	Asia	2009	2013	108.07	34.29	11.2	7.9	362	1.3	180	6035	464.231	13
196	China	Asia	2008	2013	108.07	34.29	11.2	7.9	375	1.3	80	4163	260.188	16
196	China	Asia	2009	2013	108.07	34.29	11.2	7.9	362	1.3	80	6016	316.632	19
196	China	Asia	2009	2013	108.07	34.29	11.2	7.9	362	1.3	137	6810	400.588	17
196	China	Asia	2009	2013	108.07	34.29	11.2	7.9	362	1.3	23	6229	259.542	24
196	China	Asia	2009	2013	108.07	34.29	11.2	7.9	362	1.3	160	6385	399.062	16
196	China	Asia	2009	2013	108.07	34.29	11.2	7.9	362	1.3	80	6921	300.913	23
196	China	Asia	2009	2013	108.07	34.29	11.2	7.9	362	1.3	137	5910	422.143	14
196	China	Asia	2009	2013	108.07	34.29	11.2	7.9	362	1.3	23	6009	286.143	21
196	China	Asia	2009	2013	108.07	34.29	11.2	7.9	362	1.3	80	4885	348.929	14
197	China	Asia	2009	2016	102.683	37.4833	NA	NA	NA	1.52	285	9609.06	348.129	27.602
197	China	Asia	2009	2016	102.683	37.4833	NA	NA	NA	1.55	285	8972.89	338.354	26.5193
197	China	Asia	2009	2016	102.683	37.4833	NA	NA	NA	NA	285	6082.64	295.956	20.5525
197	China	Asia	2009	2016	102.683	37.4833	NA	NA	NA	NA	285	5327.79	286.405	18.6023
197	China	Asia	2010	2016	102.683	37.4833	NA	NA	NA	NA	285	10072	414.278	24.3122
197	China	Asia	2010	2016	102.683	37.4833	NA	NA	NA	NA	285	9132.72	376.127	24.281
197	China	Asia	2010	2016	102.683	37.4833	NA	NA	NA	NA	285	5482	301.778	18.1657
197	China	Asia	2010	2016	102.683	37.4833	NA	NA	NA	NA	285	4522	249.997	18.0882
197	China	Asia	2011	2016	102.683	37.4833	NA	NA	NA	NA	285	9230	364.241	25.3404
197	China	Asia	2011	2016	102.683	37.4833	NA	NA	NA	NA	285	7783	356.253	21.8468
197	China	Asia	2011	2016	102.683	37.4833	NA	NA	NA	NA	285	4764	239.452	19.8955
197	China	Asia	2011	2016	102.683	37.4833	NA	NA	NA	NA	285	4374	217.835	20.0794
198	China	Asia	2004	2006	80.27	41.15	NA	NA	NA	NA	539.1	8160	549.93	14.84
198	China	Asia	2004	2006	80.27	41.15	NA	NA	NA	NA	539.1	8815	542.31	16.25
198	China	Asia	2004	2006	80.27	41.15	NA	NA	NA	NA	539.1	9839	473.98	20.76
199	China	Asia	2003	2004	87.75	43.75	NA	NA	83.5	1.46	247.4	5326.8	412.2	12.9229
199	China	Asia	2003	2004	87.75	43.75	NA	NA	83.5	1.37	247.4	6061.65	421	14.3982
199	China	Asia	2003	2004	87.75	43.75	NA	NA	83.5	NA	247.4	6121.2	397.6	15.3954
199	China	Asia	2003	2004	87.75	43.75	NA	NA	83.5	NA	247.4	7111.2	403.3	17.6325
199	China	Asia	2003	2004	87.75	43.75	NA	NA	83.5	NA	315	5731.65	445.5	12.8657
199	China	Asia	2003	2004	87.75	43.75	NA	NA	83.5	NA	315	6613.65	445.5	14.8455
199	China	Asia	2003	2004	87.75	43.75	NA	NA	83.5	NA	315	10173.8	434.5	23.4148
199	China	Asia	2003	2004	87.75	43.75	NA	NA	83.5	NA	315	9251.4	455.5	20.3104
199	China	Asia	2003	2004	87.75	43.75	NA	NA	83.5	NA	382.5	6860.85	495	13.8603
199	China	Asia	2003	2004	87.75	43.75	NA	NA	83.5	NA	382.5	7489.05	514	14.5701
199	China	Asia	2003	2004	87.75	43.75	NA	NA	83.5	NA	382.5	8844	511	17.3072
199	China	Asia	2003	2004	87.75	43.75	NA	NA	83.5	NA	382.5	7143.9	534	13.3781
200	China	Asia	2008	2011	100.117	39.35	13.9	8.6	109.6	1.44	642	11201	772.9	14.4922
200	China	Asia	2008	2011	100.117	39.35	13.9	8.6	109.6	1.44	666	12831	781.7	16.4142
200	China	Asia	2008	2011	100.117	39.35	13.9	8.6	109.6	1.44	777	12868	897.9	14.3312
201	China	Asia	1998	2001	103.05	38.0833	NA	NA	NA	1.49	NA	5967	583.5	10.23
201	China	Asia	1998	2001	103.05	38.0833	NA	NA	NA	1.49	NA	5400	612	8.82
201	China	Asia	1998	2001	103.05	38.0833	NA	NA	NA	1.49	NA	5388	549	9.81
201	China	Asia	1998	2001	103.05	38.0833	NA	NA	NA	1.49	NA	5215.5	511.5	10.2
201	China	Asia	1998	2001	103.05	38.0833	NA	NA	NA	1.49	NA	4680	507	9.23
201	China	Asia	1998	2001	103.05	38.0833	NA	NA	NA	1.49	NA	4419	477	9.26
201	China	Asia	1998	2001	103.05	38.0833	NA	NA	NA	1.49	NA	4165.5	460.5	9.05
201	China	Asia	1998	2001	103.05	38.0833	NA	NA	NA	1.49	NA	3900	436.5	8.93
201	China	Asia	1998	2001	103.05	38.0833	NA	NA	NA	1.49	NA	3702	411	9.01
201	China	Asia	1998	2001	103.05	38.0833	NA	NA	NA	1.49	NA	2883	370.5	7.78
201	China	Asia	1998	2001	103.05	38.0833	NA	NA	NA	1.49	NA	2533.5	351	7.22
201	China	Asia	1999	2001	103.05	38.0833	NA	NA	NA	1.49	NA	9079.8	578.7	15.69
201	China	Asia	1999	2001	103.05	38.0833	NA	NA	NA	1.49	NA	8956.7	555.8	16.11
201	China	Asia	1999	2001	103.05	38.0833	NA	NA	NA	1.49	NA	8770.8	526.2	16.67
201	China	Asia	1999	2001	103.05	38.0833	NA	NA	NA	1.49	NA	8522.6	498.8	17.09
201	China	Asia	1999	2001	103.05	38.0833	NA	NA	NA	1.49	NA	8005.1	478.2	16.74
201	China	Asia	1999	2001	103.05	38.0833	NA	NA	NA	1.49	NA	7178.9	455.8	15.75
201	China	Asia	1999	2001	103.05	38.0833	NA	NA	NA	1.49	NA	6132.9	416.4	14.73
201	China	Asia	1999	2001	103.05	38.0833	NA	NA	NA	1.49	NA	4826.4	405.6	11.9
202	China	Asia	1997	2006	103.083	38.6167	NA	NA	NA	1.49	315	10650	513	20.7602
202	China	Asia	1997	2006	103.083	38.6167	NA	NA	NA	1.49	157.5	10065	361.5	27.8423
202	China	Asia	1997	2006	103.083	38.6167	NA	NA	NA	1.49	210	10560	387	27.2868
202	China	Asia	1998	2006	103.083	38.6167	NA	NA	NA	1.49	315	13080	490.5	26.6667
202	China	Asia	1998	2006	103.083	38.6167	NA	NA	NA	1.49	270	11640	456	25.5263
202	China	Asia	1998	2006	103.083	38.6167	NA	NA	NA	1.49	210	12975	469.5	27.6358
202	China	Asia	1998	2006	103.05	38.0833	NA	NA	NA	1.49	180	11580	430.5	26.899
202	China	Asia	1998	2006	103.05	38.0833	NA	NA	NA	1.49	210	12450	460.5	27.0358
202	China	Asia	1998	2006	103.05	38.0833	NA	NA	NA	1.49	180	10710	414	25.8696
202	China	Asia	1999	2006	103.05	38.0833	NA	NA	NA	1.49	315	12510	474	26.3924
202	China	Asia	1999	2006	103.05	38.0833	NA	NA	NA	1.49	270	12645	465	27.1935
202	China	Asia	1999	2006	103.05	38.0833	NA	NA	NA	1.49	210	12015	453	26.5232
202	China	Asia	1999	2006	103.05	38.0833	NA	NA	NA	1.49	180	12570	396	31.7424
202	China	Asia	1999	2006	103.05	38.0833	NA	NA	NA	1.49	210	11760	435	27.0345
202	China	Asia	1999	2006	103.05	38.0833	NA	NA	NA	1.49	180	12600	391.5	32.1839
202	China	Asia	2000	2006	103.05	38.0833	NA	NA	NA	1.49	NA	14760	420	35.1429
202	China	Asia	2000	2006	103.05	38.0833	NA	NA	NA	1.49	NA	13470	405	33.2593
203	China	Asia	2008	2009	103.083	38.6167	NA	NA	103.1	1.54	474	17921.2	583.75	30.7
203	China	Asia	2008	2009	103.083	38.6167	NA	NA	103.1	1.54	474	15538.9	564.76	27.5
203	China	Asia	2008	2009	103.083	38.6167	NA	NA	103.1	1.54	474	15240.9	575.03	26.5
203	China	Asia	2008	2009	103.083	38.6167	NA	NA	103.1	1.54	474	14280.3	585.17	24.3
203	China	Asia	2008	2009	103.083	38.6167	NA	NA	103.1	1.54	570	15566.2	678.14	23
204	China	Asia	2011	2014	103.083	38.6167	NA	NA	105.2	NA	540	11014.5	614.3	17.9302
205	China	Asia	2014	2015	103.083	38.6167	5.27	7.96	NA	1.54	251.9	9695.2	391.31	24.8
205	China	Asia	2014	2015	103.083	38.6167	5.27	7.96	NA	1.54	298.7	10938.6	440.96	24.8
205	China	Asia	2014	2015	103.083	38.6167	5.27	7.96	NA	1.54	343.9	13834.4	482.97	28.6
205	China	Asia	2014	2015	103.083	38.6167	5.27	7.96	NA	1.54	279.7	10353.1	434.58	23.8
205	China	Asia	2014	2015	103.083	38.6167	5.27	7.96	NA	1.54	286.4	13419.8	465.24	28.8
205	China	Asia	2014	2015	103.083	38.6167	5.27	7.96	NA	1.54	355.9	14645.4	512.42	28.6
205	China	Asia	2014	2015	103.083	38.6167	5.27	7.96	NA	1.54	493.1	14104.2	589.25	23.9
206	China	Asia	2014	2015	89.7669	43.8447	NA	NA	NA	NA	438	14058.4	538	26.3001
206	China	Asia	2014	2015	89.7669	43.8447	NA	NA	NA	NA	492	14182	584	24.3891
206	China	Asia	2014	2015	89.7669	43.8447	NA	NA	NA	NA	546	15686	634.6	24.8121
206	China	Asia	2014	2015	89.7669	43.8447	NA	NA	NA	NA	600	16207.4	677.1	23.9866
206	China	Asia	2014	2015	89.7669	43.8447	NA	NA	NA	NA	438	14524.2	529.6	27.4482
206	China	Asia	2014	2015	89.7669	43.8447	NA	NA	NA	NA	492	15949.1	592.3	26.985
206	China	Asia	2014	2015	89.7669	43.8447	NA	NA	NA	NA	546	17464.1	630.8	27.6954
206	China	Asia	2014	2015	89.7669	43.8447	NA	NA	NA	NA	600	16276.4	710.3	22.9003
206	China	Asia	2014	2015	89.7669	43.8447	NA	NA	NA	NA	438	14928.4	549.8	27.1731
206	China	Asia	2014	2015	89.7669	43.8447	NA	NA	NA	NA	492	15173.4	580.2	26.0855
206	China	Asia	2014	2015	89.7669	43.8447	NA	NA	NA	NA	546	16924.6	647.6	26.0472
206	China	Asia	2014	2015	89.7669	43.8447	NA	NA	NA	NA	600	17393.3	673.4	25.746
109	China	Asia	1997-2000	2010	103.05	38.0833	NA	NA	NA	NA	240	13750	491.81	28
109	China	Asia	1997-2000	2010	103.05	38.0833	NA	NA	NA	NA	210	13360	452.31	29.5
109	China	Asia	1997-2000	2010	103.05	38.0833	NA	NA	NA	NA	180	11590	430.01	26.9
109	China	Asia	1997-2000	2010	103.05	38.0833	NA	NA	NA	NA	150	5580	355.04	15.7
109	China	Asia	1997-2000	2010	103.05	38.0833	NA	NA	NA	NA	120	4430	326.6	13.6
109	China	Asia	1997-2000	2010	103.05	38.0833	NA	NA	NA	NA	315	13410	474.02	28.3
109	China	Asia	1997-2000	2010	103.05	38.0833	NA	NA	NA	NA	270	11640	456.71	25.5
109	China	Asia	1997-2000	2010	103.05	38.0833	NA	NA	NA	NA	525	8350	657.33	12.7
109	China	Asia	1997-2000	2010	103.05	38.0833	NA	NA	NA	NA	450	6650	627.95	10.6
109	China	Asia	1997-2000	2010	103.05	38.0833	NA	NA	NA	NA	210	11760	434.7	27
109	China	Asia	1997-2000	2010	103.05	38.0833	NA	NA	NA	NA	180	10710	414.12	25.9
109	China	Asia	1997-2000	2010	103.05	38.0833	NA	NA	NA	NA	210	14760	420	35.1
109	China	Asia	1997-2000	2010	103.05	38.0833	NA	NA	NA	NA	210	13470	405	33.3
109	China	Asia	1997-2000	2010	103.05	38.0833	NA	NA	NA	NA	180	12570	396	31.7
109	China	Asia	1997-2000	2010	103.05	38.0833	NA	NA	NA	NA	180	14870	496.5	29.9
109	China	Asia	1997-2000	2010	103.05	38.0833	NA	NA	NA	NA	315	12600	391.5	32.2
109	China	Asia	1997-2000	2010	103.05	38.0833	NA	NA	NA	NA	270	12650	465	27.2
207	China	Asia	2008	2010	102.667	38.6167	NA	NA	NA	1.29	300	10285.1	364.72	28.2
207	China	Asia	2008	2010	102.667	38.6167	NA	NA	NA	1.34	360	10954.9	454.56	24.1
207	China	Asia	2008	2010	102.667	38.6167	NA	NA	NA	1.41	420	11024.4	545.762	20.2
208	China	Asia	2009	2014	103.083	37.5	15.7	8.2	141.8	1.57	360	9821	520	18.89
209	China	Asia	2008	2009	102.85	37.8469	NA	NA	67	1.65	345	13748	625.78	21.97
209	China	Asia	2008	2009	102.85	37.8469	NA	NA	67	1.65	405	13861	567.63	24.42
209	China	Asia	2008	2009	102.85	37.8469	NA	NA	67	1.65	450	13748	703.25	19.55
209	China	Asia	2008	2009	102.85	37.8469	NA	NA	67	1.65	270	11859	488.92	24.25
209	China	Asia	2008	2009	102.85	37.8469	NA	NA	67	1.65	285	11560	551.81	20.95
209	China	Asia	2008	2009	102.85	37.8469	NA	NA	67	1.65	345	11366	570.36	19.93
209	China	Asia	2008	2009	102.85	37.8469	NA	NA	67	1.65	450	13859	478.12	28.99
209	China	Asia	2008	2009	102.85	37.8469	NA	NA	67	1.65	375	12480	597.59	20.88
210	China	Asia	2013	2015	102.883	37.8833	NA	NA	71.5	NA	646.4	13085.6	564.4	23.14
211	China	Asia	2014	2015	102.64	37.96	NA	NA	241.7	NA	150	11501.7	670.3	17.159
211	China	Asia	2014	2015	102.64	37.96	NA	NA	241.7	NA	150	12081.4	673.6	17.9356
212	China	Asia	2011	2014	102.64	37.96	NA	NA	NA	NA	550	12873.3	616.373	20.8335
212	China	Asia	2011	2014	102.64	37.96	NA	NA	NA	NA	495	12789.1	612.843	20.8987
212	China	Asia	2011	2014	102.64	37.96	NA	NA	NA	NA	440	12194.2	513.446	23.5558
213	China	Asia	2010	2011	103.083	37.5	14.31	NA	87.3	1.57	210	11929.2	722.984	16.5
213	China	Asia	2010	2011	103.083	37.5	14.31	NA	87.3	1.57	180	12114.3	692.245	17.5
213	China	Asia	2010	2011	103.083	37.5	14.31	NA	87.3	1.57	150	7122.69	465.535	15.3
214	China	Asia	2012	2015	102.883	37.8833	NA	NA	133.5	NA	368.67	12536.7	601.73	20.83
214	China	Asia	2012	2015	102.883	37.8833	NA	NA	133.5	NA	369	12328.8	619.57	19.9
214	China	Asia	2012	2015	102.883	37.8833	NA	NA	133.5	NA	469.33	11768.6	716.93	16.42
214	China	Asia	2012	2015	102.883	37.8833	NA	NA	133.5	NA	415.33	11944	679.91	17.57
214	China	Asia	2012	2015	102.883	37.8833	NA	NA	133.5	NA	417.666	12629.3	681.23	18.54
214	China	Asia	2012	2015	102.883	37.8833	NA	NA	133.5	NA	374	12274	556.27	22.06
215	China	Asia	2011	2014	102.847	38.2389	NA	8.2	NA	NA	375	12065	402.6	29.8
215	China	Asia	2011	2014	102.847	38.2389	NA	8.2	NA	NA	375	13132	405.1	32.4
215	China	Asia	2011	2014	102.847	38.2389	NA	8.2	NA	NA	375	11188	400.9	27.9
216	China	Asia	2012	2013	102.817	37.6	NA	NA	NA	1.36	270	12415.8	367.9	33.7
216	China	Asia	2012	2013	102.817	37.6	NA	NA	NA	1.36	285	12832.5	390	32.9
216	China	Asia	2012	2013	102.817	37.6	NA	NA	NA	1.36	300	12502.5	408.5	30.6
216	China	Asia	2012	2013	102.817	37.6	NA	NA	NA	1.36	330	12626.5	433.4	29.1
217	China	Asia	2009	2013	103.64	37.96	NA	NA	NA	NA	360	14637.3	595.545	24.578
218	China	Asia	2006	2010	102.847	37.8722	15.7	8.2	116	NA	300	7857.3	445.1	17.6529
218	China	Asia	2006	2010	102.847	37.8722	15.7	8.2	116	NA	360	8300.3	464.3	17.877
218	China	Asia	2006	2010	102.847	37.8722	15.7	8.2	116	NA	420	8607	514.6	16.7256
218	China	Asia	2006	2010	102.847	37.8722	15.7	8.2	116	NA	360	8401.1	561.1	14.9726
218	China	Asia	2007	2010	102.847	37.8722	15.7	8.2	192	NA	300	10253.1	505.2	20.2951
218	China	Asia	2007	2010	102.847	37.8722	15.7	8.2	192	NA	360	10481.9	562.2	18.6444
218	China	Asia	2007	2010	102.847	37.8722	15.7	8.2	192	NA	420	11188.4	614.2	18.2162
218	China	Asia	2007	2010	102.847	37.8722	15.7	8.2	192	NA	360	10763.1	565.6	19.0295
218	China	Asia	2008	2010	102.847	37.8722	15.7	8.2	103.7	NA	300	10285.1	365.2	28.1629
218	China	Asia	2008	2010	102.847	37.8722	15.7	8.2	103.7	NA	360	10954.9	454.7	24.0926
218	China	Asia	2008	2010	102.847	37.8722	15.7	8.2	103.7	NA	420	11024.4	544.8	20.2357
218	China	Asia	2008	2010	102.847	37.8722	15.7	8.2	103.7	NA	360	11002.7	477	23.0665
218	China	Asia	2009	2010	103.083	37.5	12.52	NA	119.4	1.57	300	10743.9	462.5	23.23
218	China	Asia	2009	2010	103.083	37.5	12.52	NA	119.4	1.57	360	9916.3	428.7	23.13
218	China	Asia	2009	2010	103.083	37.5	12.52	NA	119.4	1.57	420	10344.6	570.9	18.12
218	China	Asia	2009	2010	103.083	37.5	12.52	NA	119.4	1.57	360	10196.3	539.3	18.91
219	China	Asia	2011	2012	101.817	36.4833	14.29	8.66	214.7	1.54	NA	11193	682.084	16.41
219	China	Asia	2011	2012	101.817	36.4833	14.29	8.66	214.7	1.54	NA	14284	703.645	20.3
219	China	Asia	2011	2012	101.817	36.4833	14.29	8.66	214.7	1.54	NA	14515	700.531	20.72
219	China	Asia	2011	2012	101.817	36.4833	14.29	8.66	214.7	1.54	NA	15593	688.737	22.64
219	China	Asia	2011	2012	101.817	36.4833	14.29	8.66	214.7	1.54	NA	11884	609.749	19.49
219	China	Asia	2011	2012	101.817	36.4833	14.29	8.66	214.7	1.54	NA	12571	650	19.34
219	China	Asia	2011	2012	101.817	36.4833	14.29	8.66	214.7	1.54	NA	13133	609.703	21.54
219	China	Asia	2011	2012	101.817	36.4833	14.29	8.66	214.7	1.54	NA	15631	650.208	24.04
220	China	Asia	2008	2010	102.2	37.75	NA	NA	81.5	NA	612	10575	739.2	14.31
221	China	Asia	2008	2011	103.083	38.6167	NA	NA	NA	1.54	474	17921.2	583.75	30.7001
221	China	Asia	2008	2011	103.083	38.6167	NA	NA	NA	1.54	474	15538.9	564.76	27.5142
221	China	Asia	2008	2011	103.083	38.6167	NA	NA	NA	1.54	474	15240.9	575.03	26.5045
221	China	Asia	2008	2011	103.083	38.6167	NA	NA	NA	1.54	474	14280.3	585.17	24.4037
221	China	Asia	2008	2011	103.083	38.6167	NA	NA	NA	1.54	570	15566.2	678.14	22.9543
222	China	Asia	2012	2014	102.847	37.8722	NA	NA	NA	1.42	450	10500	623.38	16.8437
222	China	Asia	2012	2014	102.847	37.8722	NA	NA	NA	1.42	325	11790	424.8	27.7542
222	China	Asia	2012	2014	102.847	37.8722	NA	NA	NA	1.42	225	12120	362.07	33.4742
222	China	Asia	2012	2014	102.847	37.8722	NA	NA	NA	1.42	225	11630	361.74	32.1502
222	China	Asia	2012	2014	102.847	37.8722	NA	NA	NA	1.42	225	12950	360.95	35.8775
222	China	Asia	2012	2014	102.847	37.8722	NA	NA	NA	1.42	225	12680	358.58	35.3617
222	China	Asia	2012	2014	102.847	37.8722	NA	NA	NA	1.42	225	12310	350.01	35.1704
223	China	Asia	2004-2005	2009	102.867	37.8667	NA	NA	78.8	1.4874	360	13659.7	501.54	27.1708
223	China	Asia	2004-2005	2009	102.867	37.8667	NA	NA	78.8	1.4874	360	12215.9	497.1	24.5767
223	China	Asia	2004-2005	2009	102.867	37.8667	NA	NA	78.8	1.4874	360	13160.7	503.3	26.1442
223	China	Asia	2004-2005	2009	102.867	37.8667	NA	NA	78.8	1.4874	450	14183.6	569.74	24.8998
223	China	Asia	2004-2005	2009	102.867	37.8667	NA	NA	78.8	1.4874	450	15025.1	597.19	25.2612
223	China	Asia	2004-2005	2009	102.867	37.8667	NA	NA	78.8	1.4874	450	14169.6	570.19	24.8462
223	China	Asia	2004-2005	2009	102.867	37.8667	NA	NA	78.8	1.4874	540	15264	682.56	22.4324
223	China	Asia	2004-2005	2009	102.867	37.8667	NA	NA	78.8	1.4874	540	15103.6	672.97	22.6309
223	China	Asia	2004-2005	2009	102.867	37.8667	NA	NA	78.8	1.4874	540	15271.5	691.69	22.4329
224	China	Asia	2011	2012	102.667	38.6167	NA	8.1	100	NA	135	14371	839.1	17.1
224	China	Asia	2011	2012	102.667	38.6167	NA	8.1	100	NA	120	15837	737.5	21.5
224	China	Asia	2011	2012	102.667	38.6167	NA	8.1	100	NA	90	14977	566.4	26.4
224	China	Asia	2011	2012	102.667	38.6167	NA	8.1	100	NA	105	16374	651.1	25.2
224	China	Asia	2011	2012	102.667	38.6167	NA	8.1	100	NA	105	16718	665.3	25.1
225	China	Asia	2010	NA	102.867	37.8722	NA	8.2	135	NA	360	13100.5	615.049	21.3
225	China	Asia	2010	NA	102.867	37.8722	NA	8.2	135	NA	270	12271.4	464.827	26.4
225	China	Asia	2010	NA	102.867	37.8722	NA	8.2	135	NA	270	9896.55	419.345	23.6
225	China	Asia	2010	NA	102.867	37.8722	NA	8.2	135	NA	270	12890.6	465.364	27.7
225	China	Asia	2011	NA	102.867	37.8722	NA	8.2	230	NA	360	12822.4	678.435	18.9
225	China	Asia	2011	NA	102.867	37.8722	NA	8.2	230	NA	270	12243.6	561.635	21.8
225	China	Asia	2011	NA	102.867	37.8722	NA	8.2	230	NA	270	10646.7	543.2	19.6
225	China	Asia	2011	NA	102.867	37.8722	NA	8.2	230	NA	270	12646.7	562.074	22.5
226	China	Asia	2009	2011	102.64	37.96	12.52	NA	97	NA	480	7755	742.26	10.4478
226	China	Asia	2009	2011	102.64	37.96	12.52	NA	97	NA	480	12089	740.411	16.3274
226	China	Asia	2009	2011	102.64	37.96	12.52	NA	97	NA	480	12231	747.228	16.3685
226	China	Asia	2009	2011	102.64	37.96	12.52	NA	97	NA	480	4222	686.992	6.14563
226	China	Asia	2009	2011	102.64	37.96	12.52	NA	97	NA	480	8934	677.156	13.1934
226	China	Asia	2009	2011	102.64	37.96	12.52	NA	97	NA	480	9417	688.855	13.6705
226	China	Asia	2009	2011	102.64	37.96	12.52	NA	97	NA	480	4786	721.038	6.63765
226	China	Asia	2009	2011	102.64	37.96	12.52	NA	97	NA	480	10433	735.014	14.1943
226	China	Asia	2009	2011	102.64	37.96	12.52	NA	97	NA	480	10946	715.445	15.2996
227	China	Asia	2012	2016	102.64	37.96	NA	NA	NA	NA	510	11490	702.266	16.3613
227	China	Asia	2012	2016	102.64	37.96	NA	NA	NA	NA	510	12415	680.038	18.2563
227	China	Asia	2012	2016	102.64	37.96	NA	NA	NA	NA	510	11941	694.147	17.2024
227	China	Asia	2013	2016	102.64	37.96	NA	NA	NA	NA	510	13060	626.561	20.8439
227	China	Asia	2013	2016	102.64	37.96	NA	NA	NA	NA	510	13901	633.331	21.949
227	China	Asia	2013	2016	102.64	37.96	NA	NA	NA	NA	510	12471	607.946	20.5133
228	China	Asia	2009	2012	103.083	37.5	NA	8.4	NA	NA	128	13907.6	367.9	37.32
228	China	Asia	2009	2012	103.083	37.5	NA	8.4	NA	NA	128	15693	367.4	42.8
228	China	Asia	2009	2012	103.083	37.5	NA	8.4	NA	NA	128	15267.2	367.5	42.2
228	China	Asia	2009	2012	103.083	37.5	NA	8.4	NA	NA	128	15246.1	367.8	40.93
228	China	Asia	2009	2012	103.083	37.5	NA	8.4	NA	NA	128	16002.3	367.2	43.21
228	China	Asia	2009	2012	103.083	37.5	NA	8.4	NA	NA	128	15712.6	367.8	43.01
228	China	Asia	2009	2012	103.083	37.5	NA	8.4	NA	NA	128	17281	367.3	46.85
228	China	Asia	2009	2012	103.083	37.5	NA	8.4	NA	NA	128	16156.9	368	43.43
228	China	Asia	2009	2012	103.083	37.5	NA	8.4	NA	NA	128	16558.5	367.6	43.78
228	China	Asia	2009	2012	103.083	37.5	NA	8.4	NA	NA	128	16979.6	367.7	45.26
229	China	Asia	2010	2013	103.083	37.5	12.52	NA	NA	1.48	315	13181.2	450.23	29.28
229	China	Asia	2010	2013	103.083	37.5	12.52	NA	NA	1.48	315	13454.7	483.09	27.85
229	China	Asia	2010	2013	103.083	37.5	12.52	NA	NA	1.48	315	17153.9	456.36	37.59
229	China	Asia	2010	2013	103.083	37.5	12.52	NA	NA	1.48	315	16805.7	474.2	35.44
229	China	Asia	2010	2013	103.083	37.5	12.52	NA	NA	1.48	315	15643.8	482.13	32.45
230	China	Asia	2012	2015	102.64	37.96	14.3	7.9	NA	NA	580	14775	792	18.6553
230	China	Asia	2012	2015	102.64	37.96	14.3	7.9	NA	NA	580	15182	768	19.7682
230	China	Asia	2012	2015	102.64	37.96	14.3	7.9	NA	NA	580	15517	742	20.9124
230	China	Asia	2012	2015	102.64	37.96	14.3	7.9	NA	NA	NA	10017	772.7	12.9636
230	China	Asia	2012	2015	102.64	37.96	14.3	7.9	NA	NA	NA	10188	763.5	13.3438
230	China	Asia	2012	2015	102.64	37.96	14.3	7.9	NA	NA	NA	11081	726.2	15.2589
230	China	Asia	2012	2015	102.64	37.96	14.3	7.9	NA	NA	NA	10944	773.4	14.1505
230	China	Asia	2012	2015	102.64	37.96	14.3	7.9	NA	NA	NA	11436	721.6	15.8481
230	China	Asia	2012	2015	102.64	37.96	14.3	7.9	NA	NA	580	10188	763.5	13.3438
230	China	Asia	2012	2015	102.64	37.96	14.3	7.9	NA	NA	580	10982	764.5	14.3649
230	China	Asia	2012	2015	102.64	37.96	14.3	7.9	NA	NA	580	11575	777.8	14.8817
230	China	Asia	2013	2015	102.64	37.96	15.8	8.8	NA	NA	580	13365	726	18.4091
230	China	Asia	2013	2015	102.64	37.96	15.8	8.8	NA	NA	580	16560	728	22.7473
230	China	Asia	2013	2015	102.64	37.96	15.8	8.8	NA	NA	580	16380	681	24.0529
230	China	Asia	2013	2015	102.64	37.96	15.8	8.8	NA	NA	NA	9288	677.8	13.7032
230	China	Asia	2013	2015	102.64	37.96	15.8	8.8	NA	NA	NA	11492	729.4	15.7554
[truncated: 3,554 more rows]
